# Supplementary material for: Association between algal productivity and phycosphere composition in an outdoor Chlorella sorokiniana reactor based on multiple longitudinal analyses
Source: Microb Biotechnol. 2020 May 25;13(5):1546–61. doi: 10.1111/1751-7915.13591 (PMC7415377; doi:10.1111/1751-7915.13591)
Supplement: Supplementary file 15 — Table S2. Multinomial model differentials for all amplicon sequence variants and their taxonomic assignments. Table S3 . Benzalkonium beta group significance PERMANOVA results. Table S4 . Most significant sequence variants to biomass productivity according to multinomial model. Table S5 . Comparison of bacterial phyla significantly changed by benzalkonium chloride treatment to total amplicon sequence variant taxonomic assignments. [file MBT2-13-1546-s015.xlsx]

## Sheet: tableS2_differentials_taxa
Feature_ID	Intercept	C(bac_y)[T.yes]	DAI	AFDW	DO	mu_rel_err	temp	precip_roll3	solar_rad_roll3	wind_speed_roll3	Taxon
002edacc9c3f4e73a6f193d6f58d5cec	-0.581233	-0.854483	-0.884001	-0.396608	-0.920231	-0.998241	-0.964202	-0.85016	-0.726167	-0.790596	D_0__Bacteria;D_1__Verrucomicrobia;D_2__Verrucomicrobiae;D_3__Verrucomicrobiales;D_4__Verrucomicrobiaceae;D_5__Prosthecobacter;D_6__metagenome
00a51d9a9a5fb99491a8f559c83c0680	0.411104	0.145264	0.0359575	0.602416	-0.00138307	-0.00460475	-0.0454183	0.149159	-0.0753595	0.18213	D_0__Bacteria;D_1__Proteobacteria;D_2__Alphaproteobacteria;D_3__Sphingomonadales;D_4__Sphingomonadaceae;D_5__Sandarakinorhabdus;D_6__Sandarakinorhabdus sp. A14
00beb7649217ae97949238a4c543a8c6	0.411104	0.145264	0.0359575	0.602416	-0.00138307	-0.00460475	-0.0454183	0.149159	-0.0753595	0.18213	D_0__Bacteria;D_1__Cyanobacteria;D_2__Sericytochromatia;D_3__unidentified;D_4__unidentified;D_5__unidentified;D_6__unidentified
00c905253e84aab5042613bcc22d568c	0.411104	0.145264	0.0359575	0.602416	-0.00138307	-0.00460475	-0.0454183	0.149159	-0.0753595	0.18213	D_0__Bacteria;D_1__Proteobacteria;D_2__Gammaproteobacteria;D_3__Betaproteobacteriales;D_4__Burkholderiaceae;D_5__Caenimonas
00d4306620fb956f4cb8ea6616da13a3	0.411104	0.145264	0.0359575	0.602416	-0.00138307	-0.00460475	-0.0454183	0.149159	-0.0753595	0.18213	D_0__Bacteria;D_1__Proteobacteria;D_2__Alphaproteobacteria;D_3__Rhizobiales;D_4__Rhizobiales Incertae Sedis;D_5__uncultured;D_6__metagenome
0125431abda1794c3794e1db3e782291	-7.33152	7.07813	0.774074	-9.63647	0.0192041	0.227137	0.127229	0.513772	0.0629684	-0.267504	D_0__Bacteria;D_1__Planctomycetes;D_2__Phycisphaerae;D_3__Tepidisphaerales;D_4__Tepidisphaeraceae;D_5__uncultured bacterium;D_6__uncultured bacterium
025f8d52bf0fe507d3355b96f306b99b	0.411104	0.145264	0.0359575	0.602416	-0.00138307	-0.00460475	-0.0454183	0.149159	-0.0753595	0.18213	D_0__Bacteria;D_1__Bacteroidetes;D_2__Bacteroidia;D_3__Cytophagales;D_4__Spirosomaceae;D_5__Runella;D_6__uncultured bacterium
02b4cbe5c2955ab2f66dc82cdf6dad64	0.411104	0.145264	0.0359575	0.602416	-0.00138307	-0.00460475	-0.0454183	0.149159	-0.0753595	0.18213	D_0__Bacteria;D_1__Proteobacteria;D_2__Gammaproteobacteria;D_3__Betaproteobacteriales;D_4__Burkholderiaceae;D_5__Aquabacterium
02e2f53ad22208ea596141447c3d6d3f	3.69982	-6.91119	-0.128451	2.85646	0.11455	0.0873107	0.0603501	1.0819	0.109202	-0.0185716	D_0__Bacteria;D_1__Proteobacteria;D_2__Alphaproteobacteria;D_3__Rhodobacterales;D_4__Rhodobacteraceae
0356b8bf9fd15d2b45124228f1e8a464	0.791326	-0.367857	0.112121	0.44779	0.283	0.213802	0.33846	-0.0743634	-0.0945842	-0.982893	D_0__Bacteria;D_1__Proteobacteria;D_2__Alphaproteobacteria;D_3__Rhizobiales;D_4__Devosiaceae;D_5__Devosia
0361c16705d6943465bbeafc5d4989aa	0.621749	0.145405	0.110349	0.512975	-0.519526	0.22173	-2.5913	0.149244	0.677659	-0.378862	D_0__Bacteria;D_1__Proteobacteria;D_2__Alphaproteobacteria;D_3__Sphingomonadales;D_4__Sphingomonadaceae;D_5__Sandarakinorhabdus;D_6__Sandarakinorhabdus sp. IMCC25606
03a5283e6bdb83458ed5b8d1ec6093fa	0.411104	0.145264	0.0359575	0.602416	-0.00138307	-0.00460475	-0.0454183	0.149159	-0.0753595	0.18213	D_0__Bacteria;D_1__Proteobacteria;D_2__Alphaproteobacteria;D_3__Rhodobacterales;D_4__Rhodobacteraceae;D_5__Rubellimicrobium
04140b2eeddb1c32f9a3849dcba9a638	0.468552	-0.083685	0.587544	0.665236	-0.21651	-0.235384	0.624664	0.098346	-0.165327	-0.770039	D_0__Bacteria;D_1__Bacteroidetes;D_2__Bacteroidia;D_3__Sphingobacteriales;D_4__Sphingobacteriaceae;D_5__Pedobacter;D_6__Pedobacter tournemirensis
042e74b5c8d47ba694ce24c2bed730b0	0.411104	0.145264	0.0359575	0.602416	-0.00138307	-0.00460475	-0.0454183	0.149159	-0.0753595	0.18213	D_0__Bacteria;D_1__Verrucomicrobia;D_2__Verrucomicrobiae;D_3__Verrucomicrobiales;D_4__Rubritaleaceae;D_5__Luteolibacter
0446a7eda7c80c523d78f8fd989c9f4d	3.50586	-0.706909	0.255505	-7.7978	0.0110216	0.329669	0.140427	0.285339	0.0971433	-0.0313038	D_0__Bacteria;D_1__Gemmatimonadetes;D_2__Gemmatimonadetes;D_3__Gemmatimonadales;D_4__Gemmatimonadaceae;D_5__Gemmatimonas
04611dabe3583caf155167674ef7e0e4	0.411104	0.145264	0.0359575	0.602416	-0.00138307	-0.00460475	-0.0454183	0.149159	-0.0753595	0.18213	D_0__Bacteria;D_1__Firmicutes;D_2__Clostridia;D_3__Clostridiales;D_4__Clostridiales vadinBB60 group;D_5__uncultured bacterium;D_6__uncultured bacterium
04ecfad5772d2e09a84a0f5ef460536c	0.39162	0.219073	-1.92397	0.528692	0.185131	-0.204729	0.201474	-0.0917812	-0.0414938	1.15194	D_0__Bacteria;D_1__Proteobacteria;D_2__Alphaproteobacteria;D_3__Rhizobiales;D_4__Beijerinckiaceae;D_5__Methylobacterium
050cafb2a74fa0a18bcc830d858e9755	0.411104	0.145264	0.0359575	0.602416	-0.00138307	-0.00460475	-0.0454183	0.149159	-0.0753595	0.18213	D_0__Bacteria;D_1__Proteobacteria;D_2__Alphaproteobacteria;D_3__Azospirillales;D_4__Azospirillaceae;D_5__Azospirillum
05cb1408aaaad271c74a2e688a26f73f	-0.767824	1.5564	-0.0801678	0.803673	0.175643	-1.32323	0.0222359	-1.86102	0.030435	1.03581	D_0__Bacteria;D_1__Proteobacteria;D_2__Gammaproteobacteria;D_3__Betaproteobacteriales;D_4__Burkholderiaceae
05db937659530d64786960baf6cafc7d	9.95187	-3.48006	-0.587002	-0.958594	0.0597719	0.337385	0.0681975	-0.893416	-0.0490447	0.638392	D_0__Bacteria;D_1__Bacteroidetes;D_2__Bacteroidia;D_3__Chitinophagales;D_4__Chitinophagaceae;D_5__Sediminibacterium;D_6__uncultured bacterium
06063cde55c0d61ddf87bc2bb6f6374d	0.411104	0.145264	0.0359575	0.602416	-0.00138307	-0.00460475	-0.0454183	0.149159	-0.0753595	0.18213	D_0__Bacteria;D_1__Armatimonadetes;D_2__Fimbriimonadia;D_3__Fimbriimonadales;D_4__Fimbriimonadaceae;D_5__uncultured Fimbriimonas sp.;D_6__uncultured Fimbriimonas sp.
0613585a86f2a7c19d61f7312f20b302	0.411104	0.145264	0.0359575	0.602416	-0.00138307	-0.00460475	-0.0454183	0.149159	-0.0753595	0.18213	D_0__Bacteria;D_1__Bacteroidetes;D_2__Bacteroidia;D_3__Chitinophagales;D_4__Chitinophagaceae;D_5__Ferruginibacter;D_6__uncultured bacterium
06f825b512d903b9230e1a55d87359ee	-1.01931	5.01491	-0.194653	6.04785	0.368425	0.854421	-0.769129	-3.56708	0.297506	-1.15052	D_0__Bacteria;D_1__Firmicutes;D_2__Bacilli;D_3__Lactobacillales;D_4__Streptococcaceae;D_5__Streptococcus
070e476ac414294d164144f9e5967c38	3.96239	-3.73224	0.382693	-1.49364	0.00599635	-1.20912	0.134046	-0.804865	0.125422	-1.22839	D_0__Bacteria;D_1__Proteobacteria;D_2__Gammaproteobacteria;D_3__Legionellales;D_4__Legionellaceae;D_5__Legionella
074b78d08150996ca87b17460f20e0aa	0.411104	0.145264	0.0359575	0.602416	-0.00138307	-0.00460475	-0.0454183	0.149159	-0.0753595	0.18213	D_0__Bacteria;D_1__Proteobacteria;D_2__Alphaproteobacteria;D_3__Paracaedibacterales;D_4__Paracaedibacteraceae;D_5__uncultured;D_6__uncultured bacterium
07701af967238cdaf4dd7856d55a3196	-2.31802	-2.72496	-0.701239	0.266068	-0.0243253	0.122054	0.0904932	-0.961852	0.335715	-1.6696	D_0__Bacteria
07801cdc548aad651e62c058d18e3c60	-1.85275	1.12963	-3.41863	-0.722831	0.15002	0.272634	0.511636	2.42848	0.226343	-2.64762	D_0__Bacteria;D_1__Proteobacteria;D_2__Gammaproteobacteria;D_3__Betaproteobacteriales;D_4__Burkholderiaceae
07bca6edab1c8903ec152020fa4bcecc	0.411104	0.145264	0.0359575	0.602416	-0.00138307	-0.00460475	-0.0454183	0.149159	-0.0753595	0.18213	D_0__Bacteria;D_1__Bacteroidetes;D_2__Bacteroidia;D_3__Cytophagales;D_4__Spirosomaceae;D_5__Dyadobacter
07da072e8102a984c4a92a3dc2913073	0.411104	0.145264	0.0359575	0.602416	-0.00138307	-0.00460475	-0.0454183	0.149159	-0.0753595	0.18213	D_0__Bacteria;D_1__Bacteroidetes;D_2__Bacteroidia;D_3__Cytophagales;D_4__Hymenobacteraceae;D_5__Hymenobacter;D_6__metagenome
08c738427a97235ac7c67209c54f2a12	0.444236	0.22653	-0.453767	0.618569	-0.856521	-0.297565	-0.492849	0.606575	0.263523	0.511712	D_0__Bacteria;D_1__Proteobacteria;D_2__Alphaproteobacteria;D_3__Caulobacterales;D_4__Hyphomonadaceae;D_5__Hirschia;D_6__metagenome
097710b495859eb4d0c0cd45e02af0fe	0.272406	0.480407	0.310933	0.828691	-0.215692	0.455649	0.257811	0.699433	0.0513871	-1.16073	D_0__Bacteria
09c50720beb5cf82e21ae61caaa6e59a	0.411104	0.145264	0.0359575	0.602416	-0.00138307	-0.00460475	-0.0454183	0.149159	-0.0753595	0.18213	D_0__Bacteria;D_1__Patescibacteria;D_2__Parcubacteria;D_3__Candidatus Kaiserbacteria;D_4__uncultured bacterium;D_5__uncultured bacterium;D_6__uncultured bacterium
0a8e20f77a869553c6e49fefe7e92ab7	-2.26873	0.594889	-0.0328089	3.80679	-0.0519371	0.418787	0.148275	0.819609	-0.0275303	1.51	D_0__Bacteria;D_1__Bacteroidetes;D_2__Bacteroidia;D_3__Chitinophagales;D_4__Chitinophagaceae;D_5__uncultured;D_6__Chitinophagaceae bacterium 1-116
0ab5cb32341e00d827fbcc3266c47b68	-3.26141	5.19946	0.541068	-6.63209	-0.120424	0.191847	0.213546	0.272254	0.149441	-1.28525	D_0__Bacteria;D_1__Proteobacteria;D_2__Deltaproteobacteria;D_3__Bdellovibrionales;D_4__Bdellovibrionaceae;D_5__Bdellovibrio;D_6__Bdellovibrio sp. ETB
0adf36d9714243d431ef9c29f40143f1	0.411104	0.145264	0.0359575	0.602416	-0.00138307	-0.00460475	-0.0454183	0.149159	-0.0753595	0.18213	D_0__Bacteria;D_1__Proteobacteria;D_2__Gammaproteobacteria;D_3__Legionellales;D_4__Legionellaceae;D_5__Legionella;D_6__uncultured bacterium
0ae5531a9802e71139c959faebdde10c	0.411104	0.145264	0.0359575	0.602416	-0.00138307	-0.00460475	-0.0454183	0.149159	-0.0753595	0.18213	D_0__Bacteria;D_1__Proteobacteria;D_2__Alphaproteobacteria;D_3__Reyranellales;D_4__Reyranellaceae;D_5__Reyranella
0b8aa06fb98c89359930be26968c4203	0.411104	0.145264	0.0359575	0.602416	-0.00138307	-0.00460475	-0.0454183	0.149159	-0.0753595	0.18213	D_0__Bacteria;D_1__Proteobacteria;D_2__Alphaproteobacteria;D_3__Acetobacterales;D_4__Acetobacteraceae;D_5__Roseococcus;D_6__uncultured bacterium
0beb6b50943f1b984dfdf5afdac23f82	0.411104	0.145264	0.0359575	0.602416	-0.00138307	-0.00460475	-0.0454183	0.149159	-0.0753595	0.18213	D_0__Bacteria;D_1__Bacteroidetes;D_2__Bacteroidia;D_3__Flavobacteriales;D_4__Crocinitomicaceae;D_5__Fluviicola
0c579d21280801f02a641e1608606927	-2.1339	8.71974	-0.541304	4.40745	0.321335	0.841298	-1.14363	-1.12103	0.586331	-4.04036	D_0__Bacteria;D_1__Actinobacteria;D_2__Actinobacteria;D_3__Micrococcales;D_4__Micrococcaceae;D_5__Micrococcus
0c5d2114ee9993714e590b3f7cb4e9ef	2.10269	-2.94186	-0.687297	-3.79898	-0.0144259	0.153242	0.126226	-0.122638	0.228885	0.0375934	D_0__Bacteria;D_1__Proteobacteria;D_2__Gammaproteobacteria;D_3__Betaproteobacteriales;D_4__Burkholderiaceae;D_5__Massilia
0c914539f91295f9482a9215071e33de	0.411104	0.145264	0.0359575	0.602416	-0.00138307	-0.00460475	-0.0454183	0.149159	-0.0753595	0.18213	D_0__Bacteria;D_1__Planctomycetes;D_2__Planctomycetacia;D_3__Isosphaerales;D_4__Isosphaeraceae;D_5__uncultured;D_6__Verrucomicrobia bacterium ADurb.Bin474
0ca2eb01c2e69f3b10c46f06b0d5c236	0.411104	0.145264	0.0359575	0.602416	-0.00138307	-0.00460475	-0.0454183	0.149159	-0.0753595	0.18213	D_0__Bacteria;D_1__Proteobacteria;D_2__Alphaproteobacteria;D_3__Sphingomonadales;D_4__Sphingomonadaceae;D_5__Sphingorhabdus;D_6__uncultured bacterium
0cba053514f5a9ec3e560f3946e24a3a	-4.89643	3.82439	0.427061	-11.5054	-0.0313166	0.2867	0.170868	0.404966	0.108598	0.000844922	D_0__Bacteria;D_1__Bacteroidetes;D_2__Bacteroidia;D_3__Flavobacteriales;D_4__NS9 marine group;D_5__uncultured bacterium;D_6__uncultured bacterium
0cf422a60210c22dbdb5e23ff1ab79c3	0.411104	0.145264	0.0359575	0.602416	-0.00138307	-0.00460475	-0.0454183	0.149159	-0.0753595	0.18213	D_0__Bacteria;D_1__Actinobacteria;D_2__Actinobacteria;D_3__PeM15
0d5348bcb63416dc08a469e47fb80272	3.59256	-5.1259	0.533518	-10.0478	0.0694982	0.274596	0.123437	0.105534	0.0583113	-0.37289	D_0__Bacteria;D_1__Verrucomicrobia;D_2__Verrucomicrobiae;D_3__Verrucomicrobiales;D_4__Rubritaleaceae;D_5__Luteolibacter
0d6dbc0ebf2ca4f51e99b0e3434b6624	1.58659	0.620082	-0.553322	4.15376	-0.0293415	0.114767	0.124535	-1.0176	0.224835	-1.76184	D_0__Bacteria;D_1__Proteobacteria;D_2__Gammaproteobacteria;D_3__Xanthomonadales;D_4__Xanthomonadaceae;D_5__Stenotrophomonas;D_6__Stenotrophomonas acidaminiphila
0d989d155d117292c5198a2ac218a97f	-8.94818	-3.91572	0.0948707	-3.60943	0.0147936	-0.0427129	0.125116	0.365385	0.28929	0.0495696	D_0__Bacteria;D_1__Proteobacteria;D_2__Gammaproteobacteria;D_3__Xanthomonadales;D_4__Xanthomonadaceae;D_5__Luteimonas
0df2a02176cf731cba1a115899eb09a0	0.411104	0.145264	0.0359575	0.602416	-0.00138307	-0.00460475	-0.0454183	0.149159	-0.0753595	0.18213	D_0__Bacteria;D_1__Proteobacteria;D_2__Alphaproteobacteria;D_3__Rhizobiales;D_4__Stappiaceae;D_5__Pannonibacter;D_6__uncultured bacterium
0df6c802966e8670279671824da4f10a	0.411104	0.145264	0.0359575	0.602416	-0.00138307	-0.00460475	-0.0454183	0.149159	-0.0753595	0.18213	D_0__Bacteria;D_1__Firmicutes;D_2__Bacilli;D_3__Lactobacillales;D_4__Lactobacillaceae;D_5__Lactobacillus
0e4c673ec7748374cbfb78632d2ddb53	0.411104	0.145264	0.0359575	0.602416	-0.00138307	-0.00460475	-0.0454183	0.149159	-0.0753595	0.18213	D_0__Bacteria;D_1__Proteobacteria;D_2__Alphaproteobacteria;D_3__Sneathiellales;D_4__Sneathiellaceae;D_5__Taonella
0ec1b43df23d19c71b4e4cba59affd33	-0.390277	4.16463	0.203491	1.69018	-0.00297904	0.276834	0.17423	0.325942	0.00908088	-0.20911	D_0__Bacteria;D_1__Proteobacteria;D_2__Alphaproteobacteria;D_3__Caulobacterales;D_4__Caulobacteraceae;D_5__Phenylobacterium
0ed014312927af3e1c7ea99794894747	0.411104	0.145264	0.0359575	0.602416	-0.00138307	-0.00460475	-0.0454183	0.149159	-0.0753595	0.18213	D_0__Bacteria;D_1__Proteobacteria;D_2__Alphaproteobacteria;D_3__Caulobacterales;D_4__Caulobacteraceae;D_5__Phenylobacterium
0f18144d308ada95632ab5193d92073f	-4.47229	-11.3917	-1.2667	5.99189	-0.0162041	0.332208	0.0957383	-0.992606	0.325337	0.454393	D_0__Bacteria;D_1__Proteobacteria;D_2__Gammaproteobacteria;D_3__Pseudomonadales;D_4__Pseudomonadaceae;D_5__Pseudomonas
0f1ee23e72bf29745b57dbf523534370	0.411104	0.145264	0.0359575	0.602416	-0.00138307	-0.00460475	-0.0454183	0.149159	-0.0753595	0.18213	D_0__Bacteria;D_1__Verrucomicrobia;D_2__Verrucomicrobiae;D_3__Chthoniobacterales;D_4__Xiphinematobacteraceae;D_5__Candidatus Xiphinematobacter;D_6__uncultured bacterium
0f5f48d793a468de8ec2131049a25f1e	6.36129	-6.56649	-1.36569	-1.65841	-0.114614	-0.456054	0.198525	-0.630308	-0.015971	1.85535	D_0__Bacteria;D_1__Proteobacteria;D_2__Gammaproteobacteria;D_3__Betaproteobacteriales;D_4__Burkholderiaceae;D_5__Noviherbaspirillum
0f75fe8fa3d2cec01712b7343c369442	14.0644	-0.625502	-0.0238257	-10.3616	0.0240669	0.218868	0.119309	-0.814326	-0.0415264	0.190249	D_0__Bacteria;D_1__Bacteroidetes;D_2__Bacteroidia;D_3__Cytophagales;D_4__Spirosomaceae;D_5__Larkinella;D_6__metagenome
0fd01e9ceb5f3207c511c377952ad239	0.411104	0.145264	0.0359575	0.602416	-0.00138307	-0.00460475	-0.0454183	0.149159	-0.0753595	0.18213	D_0__Bacteria;D_1__Proteobacteria;D_2__Alphaproteobacteria;D_3__Rickettsiales;D_4__Rickettsiaceae;D_5__uncultured;D_6__metagenome
1034fb63bbd3492cc54696aff822a017	0.411104	0.145264	0.0359575	0.602416	-0.00138307	-0.00460475	-0.0454183	0.149159	-0.0753595	0.18213	D_0__Bacteria;D_1__Proteobacteria;D_2__Alphaproteobacteria;D_3__Paracaedibacterales;D_4__Paracaedibacteraceae
107273e73071282e4d0f4a0b46548da5	-9.08704	-2.40949	0.141596	-12.6131	0.0755364	0.309142	0.0949635	-0.386788	0.23807	1.03174	D_0__Bacteria;D_1__Proteobacteria;D_2__Gammaproteobacteria;D_3__Aeromonadales;D_4__Aeromonadaceae;D_5__Aeromonas
1083eb67a7140dca982f34e3968117a3	-2.45142	3.66091	0.405863	-1.49072	-0.0708885	0.171933	0.104215	-1.39692	-0.0523998	1.00677	D_0__Bacteria;D_1__Proteobacteria;D_2__Alphaproteobacteria;D_3__Rhodospirillales;D_4__Magnetospirillaceae;D_5__Magnetospirillum;D_6__uncultured bacterium
10b41d1dbde5ec88340f56bb708f5198	0.411104	0.145264	0.0359575	0.602416	-0.00138307	-0.00460475	-0.0454183	0.149159	-0.0753595	0.18213	D_0__Bacteria;D_1__Bacteroidetes;D_2__Bacteroidia;D_3__Cytophagales;D_4__Amoebophilaceae;D_5__uncultured;D_6__uncultured bacterium
10e89ca9d83bd29be94d30d0bde5dd30	-3.25008	-5.26624	0.243764	0.629472	0.0164934	-0.689612	0.128271	1.56434	0.240597	-0.916266	D_0__Bacteria;D_1__Proteobacteria;D_2__Alphaproteobacteria;D_3__Sphingomonadales;D_4__Sphingomonadaceae;D_5__Sphingomonas
1100dce55a8b886c98806b01137f25d8	0.411104	0.145264	0.0359575	0.602416	-0.00138307	-0.00460475	-0.0454183	0.149159	-0.0753595	0.18213	D_0__Bacteria;D_1__Bacteroidetes;D_2__Bacteroidia;D_3__Flavobacteriales;D_4__Flavobacteriaceae;D_5__Flavobacterium
110af1a25622d25331ad5a80e9996fe3	-6.12503	1.27064	0.372128	1.12614	-0.109467	0.239053	0.19788	-0.0678813	0.159574	0.0261144	D_0__Bacteria;D_1__Verrucomicrobia;D_2__Verrucomicrobiae;D_3__Opitutales;D_4__Opitutaceae;D_5__Opitutus
116cdb5a4a431cf5aa2b1949dcf57159	3.64367	0.688364	-1.06683	0.479864	-0.150092	0.122841	0.23899	-1.97335	0.205771	-1.99529	D_0__Bacteria;D_1__Proteobacteria;D_2__Gammaproteobacteria;D_3__Pseudomonadales;D_4__Pseudomonadaceae;D_5__Pseudomonas;D_6__Pseudomonas balearica
117dea1a2ad5db7890155aa5e018e9c3	-1.68041	-3.62854	0.0414719	0.798042	-0.125496	-0.0304248	0.174157	-1.18616	0.136691	-0.0384932	D_0__Bacteria;D_1__Cyanobacteria;D_2__Oxyphotobacteria;D_3__Phormidesmiales;D_4__Nodosilineaceae;D_5__Nodosilinea PCC-7104
1192a0aeb872aab7ac8dfdd114e88e3d	0.411104	0.145264	0.0359575	0.602416	-0.00138307	-0.00460475	-0.0454183	0.149159	-0.0753595	0.18213	D_0__Bacteria;D_1__Proteobacteria;D_2__Alphaproteobacteria;D_3__Sphingomonadales;D_4__Sphingomonadaceae;D_5__Porphyrobacter;D_6__uncultured bacterium
12470c486f558c083c46b45408cae9c6	0.411104	0.145264	0.0359575	0.602416	-0.00138307	-0.00460475	-0.0454183	0.149159	-0.0753595	0.18213	D_0__Bacteria;D_1__Firmicutes;D_2__Clostridia;D_3__Clostridiales;D_4__Ruminococcaceae;D_5__Ruminococcaceae UCG-009;D_6__uncultured bacterium
129500150cad877075ed12b0c9424282	0.46797	0.0530417	-0.249229	0.581021	0.311151	1.12046	-0.0530023	0.148319	-0.1288	0.210078	D_0__Bacteria;D_1__Bacteroidetes;D_2__Bacteroidia;D_3__Bacteroidales;D_4__Muribaculaceae;D_5__uncultured bacterium;D_6__uncultured bacterium
129a40e08cd4ef35b7ed8048fe98e64f	0.411104	0.145264	0.0359575	0.602416	-0.00138307	-0.00460475	-0.0454183	0.149159	-0.0753595	0.18213	D_0__Bacteria;D_1__Bacteroidetes;D_2__Bacteroidia;D_3__Cytophagales;D_4__Spirosomaceae;D_5__Spirosoma;D_6__Spirosoma panaciterrae DSM 21099
129c4eff55474784a99b0c7309c15c50	0.404618	0.282497	0.371889	0.595779	-1.34146	0.311145	-0.802804	-0.245522	0.146312	2.20443	D_0__Bacteria;D_1__Proteobacteria;D_2__Deltaproteobacteria;D_3__Bdellovibrionales;D_4__Bdellovibrionaceae;D_5__Bdellovibrio;D_6__uncultured bacterium
1328ddadac3f2d08eb25e79a18f7e574	0.411104	0.145264	0.0359575	0.602416	-0.00138307	-0.00460475	-0.0454183	0.149159	-0.0753595	0.18213	D_0__Bacteria;D_1__Firmicutes;D_2__Clostridia;D_3__Clostridiales;D_4__Lachnospiraceae;D_5__Lachnospiraceae NK4A136 group;D_6__uncultured bacterium
138cb94fbfe2454fa0f52e579abf80c6	-1.18336	2.81681	0.303668	2.14032	0.0280247	0.36172	0.0567414	1.06527	0.185021	-2.28019	D_0__Bacteria;D_1__Proteobacteria;D_2__Deltaproteobacteria;D_3__Bdellovibrionales;D_4__Bdellovibrionaceae;D_5__Bdellovibrio
14ff660452637cf706f1a97b7c9d2c57	-5.93677	6.67585	0.647586	-12.8798	0.0125794	0.00723893	0.160036	-4.30886	0.128787	-0.70079	D_0__Bacteria;D_1__Proteobacteria;D_2__Alphaproteobacteria;D_3__Azospirillales;D_4__Azospirillaceae;D_5__Azospirillum
1527aad914f814e7506aea9912d377c0	-0.15455	-0.0224402	0.414439	-0.124974	-0.691718	0.810674	0.172873	1.71414	-0.259014	3.21757	D_0__Bacteria
153a777b2fa416ab7db4f3363ad9e8e3	0.411104	0.145264	0.0359575	0.602416	-0.00138307	-0.00460475	-0.0454183	0.149159	-0.0753595	0.18213	D_0__Bacteria;D_1__Bacteroidetes;D_2__Bacteroidia;D_3__Chitinophagales;D_4__Chitinophagaceae;D_5__Ferruginibacter
1583d8af9fd9cb078f88c0e1a8b8a888	-0.166955	0.957356	0.47609	0.203778	-0.416547	0.530751	0.273654	-0.227016	-0.245979	2.42435	D_0__Bacteria;D_1__Proteobacteria;D_2__Alphaproteobacteria;D_3__Rhizobiales;D_4__Xanthobacteraceae;D_5__Ancylobacter
15933e10a2351a96c3923f84914465bc	0.411104	0.145264	0.0359575	0.602416	-0.00138307	-0.00460475	-0.0454183	0.149159	-0.0753595	0.18213	D_0__Bacteria;D_1__Bacteroidetes;D_2__Bacteroidia;D_3__Chitinophagales;D_4__Chitinophagaceae;D_5__Sediminibacterium
15cf48c25825941e0d72b74ede95cb6d	1.04084	-1.47063	0.00382964	-5.13366	-0.0182548	0.299213	0.190882	-0.178974	0.122302	0.283476	D_0__Bacteria;D_1__Proteobacteria;D_2__Gammaproteobacteria;D_3__Betaproteobacteriales;D_4__Burkholderiaceae;D_5__Hydrogenophaga
16585937257c0bab65b5d39da2e5e6a4	-2.38867	-0.027807	-0.143191	-10.1135	-0.141689	0.37235	0.251779	-0.225348	0.111563	0.947739	D_0__Bacteria;D_1__Bacteroidetes;D_2__Bacteroidia;D_3__Cytophagales;D_4__Spirosomaceae;D_5__Spirosoma;D_6__Spirosoma sp. 209
16dcac37624562b57452f41153a7edc5	0.411104	0.145264	0.0359575	0.602416	-0.00138307	-0.00460475	-0.0454183	0.149159	-0.0753595	0.18213	D_0__Bacteria;D_1__Verrucomicrobia;D_2__Verrucomicrobiae;D_3__Pedosphaerales;D_4__Pedosphaeraceae
1727e05b0ddbe1e30f9cf1cf63ac5761	-6.21596	6.38534	0.632553	-5.00614	0.0840953	0.26077	0.0604922	-1.81443	-0.0435009	1.12947	D_0__Bacteria;D_1__Proteobacteria;D_2__Alphaproteobacteria;D_3__Sphingomonadales;D_4__Sphingomonadaceae;D_5__Sphingosinicella;D_6__uncultured bacterium
17b60fa8345949c87dc607ee447495c8	-5.15033	-1.01347	0.215673	-0.353385	0.0077464	0.234197	0.0122645	0.223322	0.193586	0.029063	D_0__Bacteria;D_1__Proteobacteria;D_2__Gammaproteobacteria;D_3__Oceanospirillales;D_4__Halomonadaceae;D_5__Candidatus Portiera;D_6__Portiera endosymbiont of Bemisia tabaci
17d62745f8a56df19da50ef39f6a8923	0.662122	-0.577895	0.682303	-19.9982	0.0964375	-0.677472	0.127638	1.74259	0.051996	-0.0663604	D_0__Bacteria;D_1__Proteobacteria;D_2__Alphaproteobacteria;D_3__Acetobacterales;D_4__Acetobacteraceae;D_5__Roseomonas;D_6__metagenome
1819205b09f047f9390d76b372650cc0	-7.00197	2.49381	0.667763	-11.6516	-0.00776118	0.418779	0.192521	-0.264715	0.112457	-0.167435	D_0__Bacteria;D_1__Proteobacteria;D_2__Alphaproteobacteria;D_3__uncultured
184f061f218c75136e65bb33a5e3eae3	0.411104	0.145264	0.0359575	0.602416	-0.00138307	-0.00460475	-0.0454183	0.149159	-0.0753595	0.18213	D_0__Bacteria;D_1__Bacteroidetes;D_2__Bacteroidia;D_3__Cytophagales;D_4__Cyclobacteriaceae;D_5__Algoriphagus;D_6__Algoriphagus sp. ZH062
1930d2ae4018583d606e705beea31bd1	0.411104	0.145264	0.0359575	0.602416	-0.00138307	-0.00460475	-0.0454183	0.149159	-0.0753595	0.18213	D_0__Bacteria;D_1__Bacteroidetes;D_2__Bacteroidia;D_3__Bacteroidales;D_4__Muribaculaceae;D_5__uncultured Bacteroidales bacterium;D_6__uncultured Bacteroidales bacterium
193ca1de3da50f390693e4877c078794	-0.869963	-2.4168	-0.00201013	0.743955	0.227086	0.337138	0.151915	2.55883	0.151332	-2.38441	D_0__Bacteria;D_1__Verrucomicrobia;D_2__Verrucomicrobiae;D_3__Verrucomicrobiales;D_4__Verrucomicrobiaceae;D_5__Prosthecobacter;D_6__uncultured bacterium
194e95d005ef2b0763a1b85e9a7c2ca1	0.411104	0.145264	0.0359575	0.602416	-0.00138307	-0.00460475	-0.0454183	0.149159	-0.0753595	0.18213	D_0__Bacteria;D_1__Firmicutes;D_2__Negativicutes;D_3__Selenomonadales;D_4__Veillonellaceae;D_5__uncultured bacterium;D_6__uncultured bacterium
1988f25e80c80442d3de1da6f97302e6	0.307916	0.155212	0.121752	0.569504	-0.126631	0.516968	0.603592	2.22329	-0.242858	0.323047	D_0__Bacteria;D_1__Verrucomicrobia;D_2__Verrucomicrobiae;D_3__Pedosphaerales;D_4__Pedosphaeraceae
199ade54673f1feb3aec06eaf963af4c	-4.2861	-5.31974	-0.0942294	-1.42111	0.0280089	0.180791	0.087782	-1.05857	0.27404	-0.863913	D_0__Bacteria;D_1__Proteobacteria;D_2__Alphaproteobacteria;D_3__Sphingomonadales;D_4__Sphingomonadaceae;D_5__Sphingopyxis
19bf0c1b9f4d2805e5df22736695b103	0.411104	0.145264	0.0359575	0.602416	-0.00138307	-0.00460475	-0.0454183	0.149159	-0.0753595	0.18213	D_0__Bacteria;D_1__Verrucomicrobia;D_2__Verrucomicrobiae;D_3__Verrucomicrobiales;D_4__Verrucomicrobiaceae;D_5__Prosthecobacter
19bf483357dc32a16002bf4e21221b48	0.411104	0.145264	0.0359575	0.602416	-0.00138307	-0.00460475	-0.0454183	0.149159	-0.0753595	0.18213	D_0__Bacteria;D_1__Bacteroidetes;D_2__Bacteroidia;D_3__Bacteroidales;D_4__Muribaculaceae;D_5__uncultured bacterium;D_6__uncultured bacterium
19c7d137d4cc32999bbcfad6983ac799	0.411104	0.145264	0.0359575	0.602416	-0.00138307	-0.00460475	-0.0454183	0.149159	-0.0753595	0.18213	D_0__Bacteria;D_1__Proteobacteria;D_2__Alphaproteobacteria;D_3__Caulobacterales;D_4__Caulobacteraceae;D_5__Caulobacter;D_6__uncultured alpha proteobacterium
19e50d83d6f554b18a7c04fbf46b56a9	0.411104	0.145264	0.0359575	0.602416	-0.00138307	-0.00460475	-0.0454183	0.149159	-0.0753595	0.18213	D_0__Bacteria;D_1__Bacteroidetes;D_2__Bacteroidia;D_3__Chitinophagales;D_4__37-13;D_5__uncultured bacterium;D_6__uncultured bacterium
19e5ae656e17b935516000748bd6ad60	0.411104	0.145264	0.0359575	0.602416	-0.00138307	-0.00460475	-0.0454183	0.149159	-0.0753595	0.18213	D_0__Bacteria;D_1__Bacteroidetes;D_2__Bacteroidia
1a15c10f33e68adc4b2113daf21f4ad9	0.411104	0.145264	0.0359575	0.602416	-0.00138307	-0.00460475	-0.0454183	0.149159	-0.0753595	0.18213	D_0__Bacteria
1a226ce3860520d178a1fef1d5ef6ed4	-0.27778	-1.53743	-0.299114	6.47893	-0.0187529	0.180782	0.157311	0.00668783	0.233387	-0.763128	D_0__Bacteria;D_1__Proteobacteria;D_2__Gammaproteobacteria;D_3__Betaproteobacteriales;D_4__Burkholderiaceae;D_5__Hydrogenophaga
1a41972549b09fde1b49c09d22965f1c	0.411104	0.145264	0.0359575	0.602416	-0.00138307	-0.00460475	-0.0454183	0.149159	-0.0753595	0.18213	D_0__Bacteria;D_1__Proteobacteria;D_2__Deltaproteobacteria;D_3__Bdellovibrionales;D_4__Bacteriovoracaceae;D_5__Peredibacter
1b3ab31378bec1762458af796e6f4b08	0.411104	0.145264	0.0359575	0.602416	-0.00138307	-0.00460475	-0.0454183	0.149159	-0.0753595	0.18213	D_0__Bacteria;D_1__Proteobacteria;D_2__Alphaproteobacteria;D_3__Sphingomonadales;D_4__Sphingomonadaceae;D_5__Blastomonas;D_6__uncultured bacterium
1b6f5379794c1185ffd30a28a8a281d9	0.413224	0.246251	-0.0412638	0.68093	-0.067265	0.187836	0.545722	1.4407	-0.240266	0.915207	D_0__Bacteria;D_1__Proteobacteria;D_2__Deltaproteobacteria;D_3__Bdellovibrionales;D_4__Bdellovibrionaceae;D_5__Bdellovibrio;D_6__metagenome
1b9974456987b30d994f8c5da7365dd5	0.390443	0.132131	0.214181	0.564047	-0.874456	0.765054	-0.621079	0.809277	0.178057	0.0183863	D_0__Bacteria;D_1__Acidobacteria;D_2__Acidobacteriia;D_3__Solibacterales;D_4__Solibacteraceae (Subgroup 3);D_5__Bryobacter;D_6__uncultured prokaryote
1b9bf42967c78a2efb74128aef9fec53	0.411104	0.145264	0.0359575	0.602416	-0.00138307	-0.00460475	-0.0454183	0.149159	-0.0753595	0.18213	D_0__Bacteria;D_1__Proteobacteria;D_2__Alphaproteobacteria;D_3__Sphingomonadales;D_4__Sphingomonadaceae;D_5__Novosphingobium
1bf1c8b3d49a8529386d614f803d06fd	0.411104	0.145264	0.0359575	0.602416	-0.00138307	-0.00460475	-0.0454183	0.149159	-0.0753595	0.18213	D_0__Bacteria;D_1__Verrucomicrobia;D_2__Verrucomicrobiae;D_3__Chthoniobacterales;D_4__Xiphinematobacteraceae;D_5__Candidatus Xiphinematobacter;D_6__metagenome
1bffbadad6d5bf01239ed50389f180cb	-0.53398	-1.0088	0.558034	0.874052	-0.133662	-0.968176	0.0877692	-0.24832	0.0810104	-0.468759	D_0__Bacteria
1c2b8892a0d7f828d72808cd01cfd199	-6.36484	5.00885	0.563198	-7.1401	0.0671665	-0.0798616	0.0917484	0.200055	0.0580383	0.380551	D_0__Bacteria;D_1__Proteobacteria;D_2__Alphaproteobacteria;D_3__Rhizobiales;D_4__Devosiaceae;D_5__Devosia
1c58e786550cf680371ff55bedc557f5	9.34082	-2.25572	-0.500308	1.76416	0.0290002	0.250474	0.11154	-0.252283	0.0704367	0.0596722	D_0__Bacteria;D_1__Bacteroidetes;D_2__Bacteroidia;D_3__Flavobacteriales;D_4__Weeksellaceae;D_5__Chryseobacterium
1c73e1dd8862b6fdbc044d6e0d9ecc26	0.351602	0.516669	-1.12279	0.700059	0.17764	0.0555844	0.452612	-0.340749	0.127133	-3.00157	D_0__Bacteria;D_1__Firmicutes;D_2__Bacilli;D_3__Bacillales;D_4__Family XII;D_5__Exiguobacterium
1c7843baf6fa610f6910de195f1b0bd5	-0.48307	0.145521	1.11985	0.815165	1.06398	-0.682169	-0.629074	0.14986	-0.0317206	-3.24842	D_0__Bacteria;D_1__Chlamydiae;D_2__Chlamydiae;D_3__Chlamydiales;D_4__Parachlamydiaceae;D_5__Neochlamydia;D_6__metagenome
1d095e201db7b4e55469774d76554650	-4.02995	-2.56561	-0.190587	-0.592046	-0.0326163	-0.799753	0.0875528	0.787983	0.240523	-0.108536	D_0__Bacteria;D_1__Bacteroidetes;D_2__Bacteroidia;D_3__Sphingobacteriales;D_4__Sphingobacteriaceae;D_5__Solitalea;D_6__uncultured Solitalea sp.
1dacfff5549a7d2494f6a935ea1fb7e8	0.411104	0.145264	0.0359575	0.602416	-0.00138307	-0.00460475	-0.0454183	0.149159	-0.0753595	0.18213	D_0__Bacteria;D_1__Proteobacteria;D_2__Deltaproteobacteria;D_3__Desulfovibrionales;D_4__Desulfovibrionaceae;D_5__Desulfovibrio;D_6__uncultured bacterium
1dc3a7cd36625f81a603740de6b3160b	0.411104	0.145264	0.0359575	0.602416	-0.00138307	-0.00460475	-0.0454183	0.149159	-0.0753595	0.18213	D_0__Bacteria;D_1__Proteobacteria;D_2__Alphaproteobacteria;D_3__Rhizobiales;D_4__Rhizobiaceae;D_5__Mesorhizobium
1ddc8a4694ed56884c16d791174a6390	0.411104	0.145264	0.0359575	0.602416	-0.00138307	-0.00460475	-0.0454183	0.149159	-0.0753595	0.18213	D_0__Bacteria;D_1__Proteobacteria;D_2__Alphaproteobacteria;D_3__Rhizobiales;D_4__Rhizobiaceae;D_5__Ensifer
1de4896460562cae3be7c9d14bfe84cf	4.23122	-2.70431	-0.0782812	-3.20352	0.0704366	0.0886291	0.0951217	0.435803	0.124725	-0.0967167	D_0__Bacteria;D_1__Proteobacteria;D_2__Gammaproteobacteria;D_3__Betaproteobacteriales;D_4__Rhodocyclaceae
1dea127f76af536b117d402ac28ccf94	-7.06694	6.56639	0.661678	-13.2173	0.0893269	0.0364165	0.105632	-0.209176	0.190678	-0.843081	D_0__Bacteria;D_1__Proteobacteria;D_2__Alphaproteobacteria;D_3__Rhodospirillales;D_4__Rhodospirillaceae;D_5__Novispirillum
1e104b993416995498346089f57fd3bf	0.419043	-1.63192	0.264283	-1.49632	0.0272807	0.175438	0.124281	0.201845	0.17159	0.0447827	D_0__Bacteria;D_1__Proteobacteria;D_2__Gammaproteobacteria;D_3__Betaproteobacteriales;D_4__Methylophilaceae;D_5__Methylophilus;D_6__uncultured bacterium
1e2b709357ff4d7dc97bac0174a63ed6	0.411104	0.145264	0.0359575	0.602416	-0.00138307	-0.00460475	-0.0454183	0.149159	-0.0753595	0.18213	D_0__Bacteria
1e2f6526aade1b144f211784b2698e81	0.433054	0.145499	-0.0802716	0.592021	1.09855	0.082796	-1.16063	0.149857	0.0200397	0.270093	D_0__Bacteria;D_1__Proteobacteria;D_2__Alphaproteobacteria;D_3__Sphingomonadales;D_4__Sphingomonadaceae;D_5__Sphingoaurantiacus
1e3a4c3b34efbc7fab851b62dadc5128	0.411104	0.145264	0.0359575	0.602416	-0.00138307	-0.00460475	-0.0454183	0.149159	-0.0753595	0.18213	D_0__Bacteria;D_1__Proteobacteria;D_2__Gammaproteobacteria;D_3__Betaproteobacteriales;D_4__Burkholderiaceae
1e79437ace47aef283597583e22aa48e	1.82564	-3.53013	0.256747	1.78644	0.360439	-0.137234	-0.105402	0.898505	0.147309	-0.168047	D_0__Bacteria;D_1__Bacteroidetes;D_2__Bacteroidia;D_3__Cytophagales;D_4__Spirosomaceae;D_5__Fluviimonas;D_6__uncultured bacterium
1eb2548c06727d3c1745e7db394cfd56	0.411104	0.145264	0.0359575	0.602416	-0.00138307	-0.00460475	-0.0454183	0.149159	-0.0753595	0.18213	D_0__Bacteria;D_1__Bacteroidetes;D_2__Bacteroidia;D_3__Bacteroidales;D_4__Muribaculaceae;D_5__uncultured organism;D_6__uncultured organism
1ee0b46c5b4913566406c18c2f8e2bd8	-1.18788	-4.93506	-0.702777	0.430005	-0.311952	-1.45319	0.416812	-1.76687	0.242473	-1.15229	D_0__Bacteria;D_1__Bacteroidetes;D_2__Bacteroidia;D_3__Cytophagales;D_4__Hymenobacteraceae;D_5__Hymenobacter
1ee64662e3dd860c28f0d5d350357fc8	0.411104	0.145264	0.0359575	0.602416	-0.00138307	-0.00460475	-0.0454183	0.149159	-0.0753595	0.18213	D_0__Bacteria;D_1__Cyanobacteria;D_2__Sericytochromatia
1ee82d487df270029a8751689f257073	0.411104	0.145264	0.0359575	0.602416	-0.00138307	-0.00460475	-0.0454183	0.149159	-0.0753595	0.18213	D_0__Bacteria;D_1__Bacteroidetes;D_2__Bacteroidia;D_3__Flavobacteriales;D_4__Flavobacteriaceae;D_5__Flavobacterium
1f40b5bc52798069b21ca27dc0ff42d0	1.26625	-3.59847	0.237238	10.5207	-0.0970516	0.147751	0.186244	0.335217	0.142369	-0.733627	D_0__Bacteria
1f8204a6f933a80c0c40cae61dc3b439	0.411104	0.145264	0.0359575	0.602416	-0.00138307	-0.00460475	-0.0454183	0.149159	-0.0753595	0.18213	D_0__Bacteria;D_1__Proteobacteria;D_2__Gammaproteobacteria;D_3__Oceanospirillales;D_4__Pseudohongiellaceae;D_5__Pseudohongiella;D_6__metagenome
1fd6bc25da83cd0fb75d720b1011c0ba	3.97225	5.92771	-1.1886	7.26609	-0.0160241	-0.233802	0.034232	-0.996483	0.213634	-1.99877	D_0__Bacteria;D_1__Proteobacteria;D_2__Gammaproteobacteria;D_3__Pseudomonadales;D_4__Pseudomonadaceae;D_5__Pseudomonas;D_6__Pseudomonas otitidis
2081413fbf9a6ea999b185958dc2be2e	-5.03758	-1.50543	-0.115245	0.0848567	0.0373042	-0.870038	0.0883539	0.626897	0.124007	1.34203	D_0__Bacteria;D_1__Gemmatimonadetes;D_2__Gemmatimonadetes;D_3__Gemmatimonadales;D_4__Gemmatimonadaceae;D_5__Gemmatirosa;D_6__uncultured bacterium
20e97d36442d0ecc73d00384cf9f5c4d	0.411104	0.145264	0.0359575	0.602416	-0.00138307	-0.00460475	-0.0454183	0.149159	-0.0753595	0.18213	D_0__Bacteria;D_1__Bacteroidetes;D_2__Bacteroidia;D_3__Sphingobacteriales;D_4__Sphingobacteriaceae;D_5__Pedobacter
2101c4d9ec7b6a67ad7c4d7c32edda7a	1.17989	0.255744	0.243782	2.22848	-0.107597	0.120282	0.132957	-1.63931	0.193205	-0.928843	D_0__Bacteria;D_1__Bacteroidetes;D_2__Bacteroidia;D_3__Sphingobacteriales;D_4__NS11-12 marine group;D_5__uncultured bacterium;D_6__uncultured bacterium
2173ff99b55e25f3178d3943d534facc	0.390861	0.527638	-0.144835	0.774297	-0.0709494	0.218312	-0.0051092	1.36255	-0.0422408	1.29117	D_0__Bacteria;D_1__Proteobacteria;D_2__Alphaproteobacteria;D_3__Caulobacterales;D_4__Caulobacteraceae;D_5__Phenylobacterium;D_6__metagenome
21a30b278fd1629a1a90bee5cfed82d6	0.411104	0.145264	0.0359575	0.602416	-0.00138307	-0.00460475	-0.0454183	0.149159	-0.0753595	0.18213	D_0__Bacteria;D_1__Proteobacteria;D_2__Alphaproteobacteria;D_3__Sphingomonadales;D_4__Sphingomonadaceae;D_5__Novosphingobium
21b8fb645510b0c46bb3484163148efd	0.411104	0.145264	0.0359575	0.602416	-0.00138307	-0.00460475	-0.0454183	0.149159	-0.0753595	0.18213	D_0__Bacteria;D_1__Proteobacteria;D_2__Deltaproteobacteria;D_3__Bradymonadales;D_4__uncultured bacterium;D_5__uncultured bacterium;D_6__uncultured bacterium
21c587e98537024a404d6f041c0fb693	0.411104	0.145264	0.0359575	0.602416	-0.00138307	-0.00460475	-0.0454183	0.149159	-0.0753595	0.18213	D_0__Bacteria;D_1__Proteobacteria;D_2__Gammaproteobacteria;D_3__Betaproteobacteriales;D_4__Burkholderiaceae
21d05aac8070d05f493325ca352fde48	-4.70877	-8.61855	-0.561146	29.5866	0.190603	-1.50915	-0.136912	-1.90699	0.327037	-0.558667	D_0__Bacteria;D_1__Bacteroidetes;D_2__Bacteroidia;D_3__Flavobacteriales;D_4__Crocinitomicaceae;D_5__Fluviicola
22b545cd4650317c5335dc492e3bf8cf	-3.58315	-3.29393	-0.508245	2.722	0.0418554	-0.336707	0.123452	-0.331494	0.146646	0.940114	D_0__Bacteria;D_1__Proteobacteria;D_2__Alphaproteobacteria;D_3__Caulobacterales;D_4__Caulobacteraceae;D_5__Brevundimonas
233c60ad39befe5c50790d7f8eb9dfdc	0.411104	0.145264	0.0359575	0.602416	-0.00138307	-0.00460475	-0.0454183	0.149159	-0.0753595	0.18213	D_0__Bacteria;D_1__Verrucomicrobia;D_2__Verrucomicrobiae;D_3__Verrucomicrobiales;D_4__Rubritaleaceae;D_5__Luteolibacter
23acb23c47048fa1ed04bdadadb73ba0	0.411104	0.145264	0.0359575	0.602416	-0.00138307	-0.00460475	-0.0454183	0.149159	-0.0753595	0.18213	D_0__Bacteria;D_1__Proteobacteria
23bfdc13fc4c0b94b77d28cac03449ec	-5.13924	2.51235	0.624502	-12.164	-0.0553917	-0.126032	0.106558	-4.57089	0.25423	-1.21589	D_0__Bacteria;D_1__Proteobacteria;D_2__Deltaproteobacteria;D_3__Bdellovibrionales;D_4__Bacteriovoracaceae;D_5__Peredibacter
23d4928dc27b4f3c3c0c9dc980731a71	11.1423	-4.77524	0.0659166	-8.42463	0.156714	0.182057	0.0484071	-0.9108	0.00484936	-0.488526	D_0__Bacteria;D_1__Proteobacteria;D_2__Alphaproteobacteria;D_3__Rickettsiales;D_4__Rickettsiaceae;D_5__uncultured;D_6__uncultured bacterium
24051ef88d0304b64d9d8f9b863126e6	-5.35775	4.64914	0.474931	-4.50412	0.0304962	0.111025	0.0255093	-2.18616	0.0809485	0.239164	D_0__Bacteria;D_1__Proteobacteria;D_2__Alphaproteobacteria;D_3__Rhizobiales;D_4__Rhizobiaceae;D_5__Shinella
2407c8c3b4a3f0d39913f260c8aee64e	0.411104	0.145264	0.0359575	0.602416	-0.00138307	-0.00460475	-0.0454183	0.149159	-0.0753595	0.18213	D_0__Bacteria;D_1__Proteobacteria;D_2__Alphaproteobacteria;D_3__Rickettsiales;D_4__SM2D12;D_5__metagenome;D_6__metagenome
240df3ed256b1b61c18b65acc7c1b47a	0.411104	0.145264	0.0359575	0.602416	-0.00138307	-0.00460475	-0.0454183	0.149159	-0.0753595	0.18213	D_0__Bacteria;D_1__Bacteroidetes;D_2__Bacteroidia;D_3__Flavobacteriales;D_4__Flavobacteriaceae;D_5__Flavobacterium
245b2aa3f0304ce3a64102493b4261a1	0.411104	0.145264	0.0359575	0.602416	-0.00138307	-0.00460475	-0.0454183	0.149159	-0.0753595	0.18213	D_0__Bacteria;D_1__Bacteroidetes;D_2__Bacteroidia;D_3__Cytophagales;D_4__Spirosomaceae;D_5__Emticicia;D_6__uncultured Bacteroidetes bacterium
247de80497e9b9b6c8c47206e87edbe7	-3.83979	4.41977	0.444614	-2.65943	0.0351846	0.211979	0.077073	-1.67933	-0.0155701	0.71862	D_0__Bacteria;D_1__Proteobacteria;D_2__Gammaproteobacteria;D_3__Gammaproteobacteria Incertae Sedis;D_4__Unknown Family;D_5__uncultured bacterium;D_6__uncultured bacterium
248c58cb80c9ee70806da3466e60ba19	-8.3286	4.76755	0.738457	-6.61615	-0.0687354	-0.0112123	0.201516	0.263751	0.0964646	-0.325049	D_0__Bacteria;D_1__Proteobacteria;D_2__Alphaproteobacteria;D_3__Rhizobiales;D_4__Xanthobacteraceae;D_5__Xanthobacter;D_6__uncultured bacterium
24bff7a3580bb6384f48bf6136f0909d	-10.3901	7.47551	0.826252	-6.5069	0.0939086	0.0949494	0.0832133	0.0010534	0.14032	-0.683213	D_0__Bacteria;D_1__Proteobacteria;D_2__Alphaproteobacteria;D_3__uncultured
255c78418978e57e71fbecd04352f47b	0.411104	0.145264	0.0359575	0.602416	-0.00138307	-0.00460475	-0.0454183	0.149159	-0.0753595	0.18213	D_0__Bacteria;D_1__Bacteroidetes;D_2__Bacteroidia;D_3__Chitinophagales;D_4__Chitinophagaceae;D_5__Flavisolibacter;D_6__uncultured bacterium
25a261517f6c12155f6103b2f14bda8b	0.411104	0.145264	0.0359575	0.602416	-0.00138307	-0.00460475	-0.0454183	0.149159	-0.0753595	0.18213	D_0__Bacteria;D_1__Proteobacteria;D_2__Gammaproteobacteria;D_3__Xanthomonadales;D_4__Xanthomonadaceae;D_5__Lysobacter
25c9884cd991eb1695f6a20546b4a231	-1.03272	-2.03766	0.317522	-17.104	-0.0511368	-0.052448	0.177107	0.154685	0.198933	-0.00469736	D_0__Bacteria;D_1__Proteobacteria;D_2__Gammaproteobacteria;D_3__Betaproteobacteriales;D_4__Burkholderiaceae;D_5__Hydrogenophaga
25cb02fb17426d878afd69a79572b858	0.411104	0.145264	0.0359575	0.602416	-0.00138307	-0.00460475	-0.0454183	0.149159	-0.0753595	0.18213	D_0__Bacteria;D_1__Proteobacteria;D_2__Gammaproteobacteria;D_3__Betaproteobacteriales;D_4__Burkholderiaceae;D_5__Polaromonas
261a908c1ba08cbd088376ba4679c091	0.411104	0.145264	0.0359575	0.602416	-0.00138307	-0.00460475	-0.0454183	0.149159	-0.0753595	0.18213	D_0__Bacteria;D_1__Proteobacteria;D_2__Gammaproteobacteria;D_3__Alteromonadales;D_4__Alteromonadaceae;D_5__Rheinheimera
261d6281f4e03eb341fc888fee8aed00	0.411104	0.145264	0.0359575	0.602416	-0.00138307	-0.00460475	-0.0454183	0.149159	-0.0753595	0.18213	D_0__Bacteria;D_1__Verrucomicrobia;D_2__Verrucomicrobiae;D_3__Verrucomicrobiales;D_4__Verrucomicrobiaceae;D_5__Prosthecobacter;D_6__uncultured bacterium
26d7698cd1d4fa4f60f2b0199fa7302d	0.411104	0.145264	0.0359575	0.602416	-0.00138307	-0.00460475	-0.0454183	0.149159	-0.0753595	0.18213	D_0__Bacteria;D_1__Proteobacteria;D_2__Gammaproteobacteria;D_3__Betaproteobacteriales;D_4__Burkholderiaceae;D_5__Hydrogenophaga
26dbef51cdba97c1f8b84a235ea06f3c	-4.73626	2.4474	0.348727	-6.08874	0.0958602	0.13898	0.112379	-0.341548	0.074142	0.847172	D_0__Bacteria;D_1__Proteobacteria;D_2__Alphaproteobacteria;D_3__Sphingomonadales;D_4__Sphingomonadaceae;D_5__Sphingomonas
2758ab0d8f6dc0fe38ec49c0b429708a	-7.0991	1.30786	0.506613	11.6374	-0.147075	0.183952	0.225181	0.0642434	0.235679	-0.754579	D_0__Bacteria;D_1__Cyanobacteria;D_2__Melainabacteria;D_3__Vampirovibrionales;D_4__uncultured Vampirovibrio sp.;D_5__uncultured Vampirovibrio sp.;D_6__uncultured Vampirovibrio sp.
2759f8d47d6816300d6ee0a52caf605e	0.411104	0.145264	0.0359575	0.602416	-0.00138307	-0.00460475	-0.0454183	0.149159	-0.0753595	0.18213	D_0__Bacteria;D_1__Proteobacteria;D_2__Alphaproteobacteria;D_3__Sphingomonadales;D_4__Sphingomonadaceae
279ec18ace7a45fb812a87c1452ae4c7	0.411104	0.145264	0.0359575	0.602416	-0.00138307	-0.00460475	-0.0454183	0.149159	-0.0753595	0.18213	D_0__Bacteria;D_1__Proteobacteria;D_2__Deltaproteobacteria;D_3__Bdellovibrionales;D_4__Bacteriovoracaceae;D_5__Peredibacter
284a01db9c4a17945e8623117af5dab2	-0.0221399	-0.214662	0.262055	-0.646486	-0.753697	0.802242	0.594489	2.14175	-0.134103	-0.241179	D_0__Bacteria;D_1__Proteobacteria;D_2__Alphaproteobacteria;D_3__Rhodospirillales;D_4__uncultured
294bd752bbca175b59f4554e715f499d	5.08677	-2.51428	-0.202309	-0.528959	0.689787	-0.893411	-0.0868126	-0.393678	-0.179859	1.32865	D_0__Bacteria;D_1__Bacteroidetes;D_2__Bacteroidia;D_3__Flavobacteriales;D_4__Flavobacteriaceae;D_5__Flavobacterium
299f26ffaec29c0b8ba06053debe6a75	-2.41408	2.63837	0.595215	1.43609	-0.353907	0.539204	0.282491	-0.64166	0.022986	-0.691122	D_0__Bacteria;D_1__Proteobacteria;D_2__Alphaproteobacteria;D_3__Rickettsiales;D_4__SM2D12;D_5__unidentified marine bacterioplankton;D_6__unidentified marine bacterioplankton
29e9bcda4d4ba2334aa952b0eac7d847	-5.80698	5.57413	0.645899	-4.07245	-0.102606	0.0495057	0.253143	-1.08042	0.0241682	-0.0149497	D_0__Bacteria;D_1__Proteobacteria;D_2__Alphaproteobacteria;D_3__Rhodobacterales;D_4__Rhodobacteraceae;D_5__Rhodobacter
2a0d136dedbaf9425c7bae4d4dfaea04	0.950782	-1.17158	1.27323	0.557311	-0.76741	-0.90074	0.414582	0.140341	0.0493595	-2.99769	D_0__Bacteria;D_1__Bacteroidetes;D_2__Bacteroidia;D_3__Sphingobacteriales;D_4__Sphingobacteriaceae;D_5__Pedobacter
2a89717b521dc276ae1bd08090909dc4	0.411104	0.145264	0.0359575	0.602416	-0.00138307	-0.00460475	-0.0454183	0.149159	-0.0753595	0.18213	D_0__Bacteria;D_1__Firmicutes;D_2__Clostridia;D_3__Clostridiales;D_4__Ruminococcaceae;D_5__Ruminiclostridium 5;D_6__Ruminiclostridium sp. KB18
2ae97aa780e74cb712a0ae2b285ff415	0.411104	0.145264	0.0359575	0.602416	-0.00138307	-0.00460475	-0.0454183	0.149159	-0.0753595	0.18213	D_0__Bacteria;D_1__Bacteroidetes;D_2__Bacteroidia;D_3__Bacteroidales;D_4__Muribaculaceae;D_5__uncultured organism;D_6__uncultured organism
2ba5870ca611e54ab7afa4fa777af822	0.0522271	-1.88807	-0.718102	0.610643	1.72482	-0.145711	-0.394057	0.130268	-0.200842	-0.272825	D_0__Bacteria;D_1__Proteobacteria;D_2__Alphaproteobacteria;D_3__Sphingomonadales;D_4__Sphingomonadaceae
2c2716178d2698985b9da5f2dc0ee48a	-0.910686	-1.92485	-1.413	3.07923	-0.0351034	-0.843936	0.133962	-0.711137	0.162901	0.984024	D_0__Bacteria;D_1__Proteobacteria;D_2__Gammaproteobacteria;D_3__Betaproteobacteriales;D_4__Burkholderiaceae;D_5__Noviherbaspirillum
2c57406758103fcf46103b20be8b55c0	0.411104	0.145264	0.0359575	0.602416	-0.00138307	-0.00460475	-0.0454183	0.149159	-0.0753595	0.18213	D_0__Bacteria;D_1__Proteobacteria;D_2__Deltaproteobacteria;D_3__Oligoflexales;D_4__Oligoflexaceae;D_5__uncultured;D_6__uncultured bacterium
2c7fb534e9e697a1205c5f260bc21538	-2.54352	0.234383	-0.0503172	-1.54388	0.128477	-0.187445	0.113065	0.227703	0.137199	-0.456211	D_0__Bacteria;D_1__Bacteroidetes;D_2__Bacteroidia;D_3__Chitinophagales;D_4__Chitinophagaceae;D_5__uncultured;D_6__uncultured organism
2d68fe60bfba9823f6db9a580e3435cd	0.411104	0.145264	0.0359575	0.602416	-0.00138307	-0.00460475	-0.0454183	0.149159	-0.0753595	0.18213	D_0__Bacteria;D_1__Proteobacteria;D_2__Alphaproteobacteria;D_3__Rhizobiales;D_4__Devosiaceae;D_5__Devosia
2d77cf80c9b03b82ce7ed6eacfa04e12	0.411104	0.145264	0.0359575	0.602416	-0.00138307	-0.00460475	-0.0454183	0.149159	-0.0753595	0.18213	D_0__Bacteria;D_1__Bacteroidetes;D_2__Bacteroidia;D_3__Flavobacteriales;D_4__Weeksellaceae;D_5__Chryseobacterium
2db8571c76ba82b05d6cb17df1373b25	0.411104	0.145264	0.0359575	0.602416	-0.00138307	-0.00460475	-0.0454183	0.149159	-0.0753595	0.18213	D_0__Bacteria;D_1__Verrucomicrobia;D_2__Verrucomicrobiae;D_3__Opitutales;D_4__Opitutaceae
2dd9e191a81b91117b77df5eac7e6048	1.19842	-2.74329	-0.1521	5.97607	0.115523	0.323081	-0.0206998	-0.0690591	0.163286	-0.490998	D_0__Bacteria;D_1__Proteobacteria;D_2__Alphaproteobacteria;D_3__Caulobacterales;D_4__Caulobacteraceae
2e8c2efda7d09e33ed406093f6de7d5c	0.312127	0.104361	0.116694	0.553983	-0.359428	0.278348	0.652774	0.881911	-0.121249	-0.744042	D_0__Bacteria
2ef1e51ab1cf99a3c6417b05a060830e	0.411104	0.145264	0.0359575	0.602416	-0.00138307	-0.00460475	-0.0454183	0.149159	-0.0753595	0.18213	D_0__Bacteria;D_1__Firmicutes;D_2__Bacilli;D_3__Lactobacillales;D_4__Lactobacillaceae;D_5__Lactobacillus
2f35b61d3cd5d03602352992382297bb	0.411104	0.145264	0.0359575	0.602416	-0.00138307	-0.00460475	-0.0454183	0.149159	-0.0753595	0.18213	D_0__Bacteria;D_1__Proteobacteria;D_2__Gammaproteobacteria;D_3__Pseudomonadales;D_4__Pseudomonadaceae;D_5__Pseudomonas
2f7db29d89aa3dce7453fcc7348598e9	0.411104	0.145264	0.0359575	0.602416	-0.00138307	-0.00460475	-0.0454183	0.149159	-0.0753595	0.18213	D_0__Bacteria;D_1__Proteobacteria;D_2__Gammaproteobacteria;D_3__Pseudomonadales;D_4__Pseudomonadaceae;D_5__Pseudomonas
300737a29df92f0a52f49c11183dcc6a	0.411104	0.145264	0.0359575	0.602416	-0.00138307	-0.00460475	-0.0454183	0.149159	-0.0753595	0.18213	D_0__Bacteria;D_1__Patescibacteria;D_2__Parcubacteria;D_3__Candidatus Nomurabacteria
3078d0e997dde104f7d25c0dd9473003	9.85846	-1.82974	-0.0265113	1.63218	-0.111966	0.0980645	0.221336	-0.127162	0.0439704	-1.35106	D_0__Bacteria;D_1__Proteobacteria;D_2__Alphaproteobacteria;D_3__Sphingomonadales;D_4__Sphingomonadaceae
30970efb630741bf397f9c7e0d22d444	-5.61347	-1.83251	-0.101112	-5.15082	0.107071	-0.348116	0.0572736	0.671025	0.300725	-0.602331	D_0__Bacteria;D_1__Bacteroidetes;D_2__Bacteroidia;D_3__Chitinophagales;D_4__Chitinophagaceae;D_5__Cnuella
30ad487e1e86be71afce4e03fd7553b5	0.411104	0.145264	0.0359575	0.602416	-0.00138307	-0.00460475	-0.0454183	0.149159	-0.0753595	0.18213	D_0__Bacteria;D_1__Proteobacteria;D_2__Gammaproteobacteria;D_3__Alteromonadales;D_4__Alteromonadaceae;D_5__Alishewanella;D_6__uncultured bacterium
310f9451b9e0d7db5b7b370009d8af82	-7.27414	7.48256	1.11901	1.29065	0.211871	-0.0962658	-0.00607325	1.77775	0.0772207	-1.58172	D_0__Bacteria;D_1__Bacteroidetes;D_2__Bacteroidia
31db45359aadf8b8a40607fe97c96814	0.0248151	0.717293	0.254752	0.377798	-0.0122367	0.514888	0.345185	-0.235176	-0.248444	1.6186	D_0__Bacteria;D_1__Bacteroidetes;D_2__Bacteroidia;D_3__Bacteroidales;D_4__Paludibacteraceae;D_5__Paludibacter;D_6__uncultured Dysgonomonas sp.
31dce60a2ad0740fbba0a68b81c80b75	6.51649	-2.44483	0.211649	-2.87416	0.00545669	-2.07167	0.117908	-0.645094	0.0768304	-1.09298	D_0__Bacteria;D_1__Proteobacteria;D_2__Alphaproteobacteria;D_3__Rhizobiales;D_4__Rhizobiaceae;D_5__Allorhizobium-Neorhizobium-Pararhizobium-Rhizobium
330360ea33459791f118851bd39c4a81	0.411104	0.145264	0.0359575	0.602416	-0.00138307	-0.00460475	-0.0454183	0.149159	-0.0753595	0.18213	D_0__Bacteria;D_1__Verrucomicrobia;D_2__Verrucomicrobiae
337645b0bcea169997f677388fccdda3	1.4128	2.24639	-0.364914	1.23463	-0.170636	-0.723453	0.0599653	-2.05197	0.200809	-1.33172	D_0__Bacteria;D_1__Bacteroidetes;D_2__Bacteroidia;D_3__Chitinophagales;D_4__Chitinophagaceae;D_5__Cnuella;D_6__uncultured bacterium
33b680eee4f8b01a15a33f7fe5e0596c	0.847822	-1.56163	-0.0674182	1.90696	0.0322367	0.0980428	0.108865	-0.0618405	0.24201	-1.11323	D_0__Bacteria;D_1__Bacteroidetes;D_2__Bacteroidia;D_3__Chitinophagales;D_4__Chitinophagaceae;D_5__Parasegetibacter;D_6__uncultured Bacteroidetes bacterium
33c509d5a9eaecc5c0390586ea9c26d9	0.411104	0.145264	0.0359575	0.602416	-0.00138307	-0.00460475	-0.0454183	0.149159	-0.0753595	0.18213	D_0__Bacteria;D_1__Bacteroidetes;D_2__Bacteroidia;D_3__Cytophagales;D_4__Cytophagaceae;D_5__Cytophaga;D_6__Cytophaga aurantiaca DSM 3654
33dfddeadfe0a8e5313d2b0fa2ef523c	0.604057	1.64942	-0.547865	1.11976	-0.108958	0.651041	-0.110406	2.35624	-0.227395	4.14755	D_0__Bacteria;D_1__Proteobacteria;D_2__Gammaproteobacteria;D_3__Xanthomonadales;D_4__Xanthomonadaceae;D_5__Thermomonas
33ea9f7df7a02a6f06fb9700ed440401	0.411104	0.145264	0.0359575	0.602416	-0.00138307	-0.00460475	-0.0454183	0.149159	-0.0753595	0.18213	D_0__Bacteria;D_1__Bacteroidetes;D_2__Bacteroidia;D_3__Bacteroidales;D_4__Muribaculaceae;D_5__uncultured bacterium;D_6__uncultured bacterium
34103fc1eb69bad257bb51172cee9a40	0.411104	0.145264	0.0359575	0.602416	-0.00138307	-0.00460475	-0.0454183	0.149159	-0.0753595	0.18213	D_0__Bacteria;D_1__Proteobacteria;D_2__Alphaproteobacteria;D_3__Rhizobiales;D_4__Xanthobacteraceae;D_5__Pseudoxanthobacter
3481fa43fe5fba6aecdc7f9aae6ed9c0	0.411104	0.145264	0.0359575	0.602416	-0.00138307	-0.00460475	-0.0454183	0.149159	-0.0753595	0.18213	D_0__Bacteria;D_1__Proteobacteria;D_2__Gammaproteobacteria;D_3__Enterobacteriales;D_4__Enterobacteriaceae
34d177a27799515251ff1d72a12aae5c	0.411104	0.145264	0.0359575	0.602416	-0.00138307	-0.00460475	-0.0454183	0.149159	-0.0753595	0.18213	D_0__Bacteria;D_1__Actinobacteria;D_2__Actinobacteria;D_3__Micrococcales;D_4__Microbacteriaceae
3516b9ff4b09528b67c48108edcfb2f0	0.411104	0.145264	0.0359575	0.602416	-0.00138307	-0.00460475	-0.0454183	0.149159	-0.0753595	0.18213	D_0__Bacteria;D_1__Bacteroidetes;D_2__Bacteroidia;D_3__Flavobacteriales;D_4__Weeksellaceae;D_5__Chryseobacterium
3529e47926be33cdf94a870b7371fc75	5.17377	-3.33565	-0.263607	-0.445735	-0.171203	-1.54061	0.277752	-0.99834	0.0235216	0.242823	D_0__Bacteria;D_1__Bacteroidetes;D_2__Bacteroidia;D_3__Sphingobacteriales;D_4__Sphingobacteriaceae;D_5__Pedobacter
356ba67070519925a80e253b9bde78ac	0.411104	0.145264	0.0359575	0.602416	-0.00138307	-0.00460475	-0.0454183	0.149159	-0.0753595	0.18213	D_0__Bacteria;D_1__Verrucomicrobia;D_2__Verrucomicrobiae;D_3__Verrucomicrobiales;D_4__Rubritaleaceae;D_5__Luteolibacter;D_6__uncultured bacterium
3594e74726da7b7ce21860ab39cdbb40	0.411104	0.145264	0.0359575	0.602416	-0.00138307	-0.00460475	-0.0454183	0.149159	-0.0753595	0.18213	D_0__Bacteria;D_1__Bacteroidetes;D_2__Bacteroidia;D_3__Flavobacteriales;D_4__Flavobacteriaceae;D_5__Flavobacterium;D_6__Chryseobacterium sp. HMD2166
35cfa9f648ff8320effa8cef1cfb6f13	0.411104	0.145264	0.0359575	0.602416	-0.00138307	-0.00460475	-0.0454183	0.149159	-0.0753595	0.18213	D_0__Bacteria;D_1__Bacteroidetes;D_2__Bacteroidia;D_3__Sphingobacteriales;D_4__NS11-12 marine group;D_5__uncultured Bacteroidetes bacterium;D_6__uncultured Bacteroidetes bacterium
35f3ce6a0ee2829e6ccb193be3c4338b	0.966437	-0.339225	-1.58354	0.564563	0.789436	0.390001	-0.579015	0.134776	0.156299	-0.551562	D_0__Bacteria;D_1__Tenericutes;D_2__Mollicutes;D_3__Anaeroplasmatales;D_4__Anaeroplasmataceae;D_5__Anaeroplasma;D_6__uncultured bacterium
35fbbf467028ce4e6d97fd309461f30b	0.411104	0.145264	0.0359575	0.602416	-0.00138307	-0.00460475	-0.0454183	0.149159	-0.0753595	0.18213	D_0__Bacteria;D_1__Bacteroidetes;D_2__Bacteroidia;D_3__Bacteroidales;D_4__Muribaculaceae;D_5__uncultured Bacteroidales bacterium;D_6__uncultured Bacteroidales bacterium
36095cd3c175bb3127f859061a4bdb4a	-6.97657	7.039	0.695323	-10.9924	0.144721	0.0688233	0.0601174	-0.355936	0.140813	-0.20482	D_0__Bacteria;D_1__Proteobacteria;D_2__Gammaproteobacteria;D_3__Betaproteobacteriales;D_4__Burkholderiaceae
36ecd054f5309a9658926a0926d7ee82	-1.27132	4.34779	-0.557943	1.86959	0.0867035	0.77713	-0.673393	-1.14822	0.453044	-3.12602	D_0__Bacteria;D_1__Proteobacteria;D_2__Alphaproteobacteria;D_3__Rhizobiales;D_4__Rhizobiaceae;D_5__Shinella
37ccfe4ad57eca537f79f200b32f8f9f	-5.76796	-2.63087	0.211133	-3.419	-0.114621	0.23429	0.170935	0.417091	0.253054	-0.266433	D_0__Bacteria;D_1__Proteobacteria;D_2__Deltaproteobacteria;D_3__Bdellovibrionales;D_4__Bacteriovoracaceae;D_5__Peredibacter
37d2b1887a9ee6ab2c5ad4800c1807a5	0.411104	0.145264	0.0359575	0.602416	-0.00138307	-0.00460475	-0.0454183	0.149159	-0.0753595	0.18213	D_0__Bacteria;D_1__Planctomycetes;D_2__Planctomycetacia;D_3__Gemmatales;D_4__Gemmataceae;D_5__uncultured;D_6__Planctomycetes bacterium MBLW1
38e92e7cedbf41f942d22170ec542c96	-0.639666	2.30156	0.508616	10.64	0.0304782	0.193404	0.109225	0.811254	0.101387	-1.15848	D_0__Bacteria;D_1__Proteobacteria;D_2__Alphaproteobacteria;D_3__Paracaedibacterales;D_4__Paracaedibacteraceae;D_5__uncultured
394eda29c886632f514dd94b58381186	-2.04735	11.043	-0.570649	5.89348	0.378659	0.942664	-1.42286	-2.27888	0.700476	-5.2262	D_0__Bacteria;D_1__Proteobacteria;D_2__Gammaproteobacteria;D_3__Pasteurellales;D_4__Pasteurellaceae;D_5__Haemophilus
398b683b106b191a01b80619fcae58ee	0.411104	0.145264	0.0359575	0.602416	-0.00138307	-0.00460475	-0.0454183	0.149159	-0.0753595	0.18213	D_0__Bacteria;D_1__Proteobacteria;D_2__Alphaproteobacteria;D_3__Rhizobiales;D_4__Devosiaceae;D_5__Devosia
39901b033f1e3b8e161024e0e03e775e	0.411104	0.145264	0.0359575	0.602416	-0.00138307	-0.00460475	-0.0454183	0.149159	-0.0753595	0.18213	D_0__Bacteria;D_1__Proteobacteria;D_2__Alphaproteobacteria;D_3__Rhodospirillales;D_4__uncultured;D_5__uncultured bacterium;D_6__uncultured bacterium
3a1e3d62e9cc5aba622f10d28c4d3586	0.411104	0.145264	0.0359575	0.602416	-0.00138307	-0.00460475	-0.0454183	0.149159	-0.0753595	0.18213	D_0__Bacteria;D_1__Proteobacteria;D_2__Gammaproteobacteria;D_3__Gammaproteobacteria Incertae Sedis;D_4__Unknown Family;D_5__Candidatus Ovatusbacter;D_6__uncultured Methylococcaceae bacterium
3a8d54ef89d848f063234d26982c80cb	0.411104	0.145264	0.0359575	0.602416	-0.00138307	-0.00460475	-0.0454183	0.149159	-0.0753595	0.18213	D_0__Bacteria;D_1__Verrucomicrobia;D_2__Verrucomicrobiae;D_3__Opitutales;D_4__Opitutaceae;D_5__Lacunisphaera;D_6__metagenome
3b50e9874fa67e04b49f5a59ecf0059a	0.207997	-1.49371	0.292587	-5.88467	0.0723851	0.12376	0.139177	0.256993	0.151404	0.187866	D_0__Bacteria;D_1__Proteobacteria;D_2__Alphaproteobacteria;D_3__Sphingomonadales;D_4__Sphingomonadaceae;D_5__Porphyrobacter;D_6__uncultured bacterium
3be9b2b1c4e7456455651adee8ff2bb6	-1.49895	0.470022	0.423532	3.45305	0.00834376	-0.00662136	0.0163274	1.80787	0.117285	-1.20931	D_0__Bacteria
3c340007d9a1f92119efc144d5676c40	0.411104	0.145264	0.0359575	0.602416	-0.00138307	-0.00460475	-0.0454183	0.149159	-0.0753595	0.18213	D_0__Bacteria;D_1__Bacteroidetes;D_2__Rhodothermia;D_3__Rhodothermales;D_4__Rhodothermaceae;D_5__uncultured
3c4ffc8f8aa1409f603d60c75c15f4da	0.411104	0.145264	0.0359575	0.602416	-0.00138307	-0.00460475	-0.0454183	0.149159	-0.0753595	0.18213	D_0__Bacteria;D_1__Proteobacteria;D_2__Alphaproteobacteria;D_3__Rhodospirillales;D_4__Rhodospirillaceae;D_5__uncultured;D_6__metagenome
3c76496de2c06c9a4dcc9c174b773a59	12.7547	-4.18661	-0.23181	-2.76785	0.00159985	0.321119	0.090892	-0.908448	-0.052688	0.0228161	D_0__Bacteria;D_1__Proteobacteria;D_2__Alphaproteobacteria;D_3__Parvibaculales;D_4__Parvibaculaceae;D_5__Parvibaculum
3d216411c1e7532979a3c7cfd4accca6	0.411104	0.145264	0.0359575	0.602416	-0.00138307	-0.00460475	-0.0454183	0.149159	-0.0753595	0.18213	D_0__Bacteria;D_1__Proteobacteria;D_2__Alphaproteobacteria;D_3__Sphingomonadales;D_4__Sphingomonadaceae;D_5__Novosphingobium
3d5baff45729bf2214074c2e9f77ad10	0.436123	0.128626	-0.273412	0.597523	0.157531	1.15321	-0.646146	0.132555	0.0873525	0.137164	D_0__Bacteria;D_1__Proteobacteria;D_2__Gammaproteobacteria;D_3__Pseudomonadales;D_4__Moraxellaceae;D_5__Acinetobacter
3da13822a4e59d2d70a6ec427c82e650	0.411104	0.145264	0.0359575	0.602416	-0.00138307	-0.00460475	-0.0454183	0.149159	-0.0753595	0.18213	D_0__Bacteria;D_1__Proteobacteria;D_2__Alphaproteobacteria;D_3__Rhizobiales;D_4__Xanthobacteraceae
3da9642c7075ebfc93cc637e40ee4cbc	-4.0991	-6.36693	-0.0321202	0.0977299	-0.124822	0.120261	0.157501	-1.18525	0.271851	-0.866255	D_0__Bacteria;D_1__Proteobacteria;D_2__Gammaproteobacteria;D_3__Xanthomonadales;D_4__Rhodanobacteraceae;D_5__Aquimonas;D_6__uncultured bacterium
3dbf66ee7707a9c91038139380697b07	3.24953	-1.25945	0.216128	0.63481	0.242573	-2.30948	0.190211	-0.460076	-0.187284	1.65836	D_0__Bacteria;D_1__Proteobacteria;D_2__Gammaproteobacteria;D_3__Pseudomonadales;D_4__Pseudomonadaceae;D_5__Pseudomonas
3dc183a794c6b5579f0abb3b3bbfe7b5	0.411104	0.145264	0.0359575	0.602416	-0.00138307	-0.00460475	-0.0454183	0.149159	-0.0753595	0.18213	D_0__Bacteria;D_1__Proteobacteria;D_2__Alphaproteobacteria;D_3__Acetobacterales;D_4__Acetobacteraceae;D_5__Roseococcus;D_6__uncultured bacterium
3e1c858f9b1033a63f90a46faefcf230	0.298422	1.06457	-0.932953	1.04874	-0.416068	-0.902794	-0.497496	2.4613	0.422507	-1.55667	D_0__Bacteria;D_1__Proteobacteria;D_2__Gammaproteobacteria;D_3__Betaproteobacteriales;D_4__Burkholderiaceae;D_5__Noviherbaspirillum
3e6ed11dba3266973529e728a20bf957	-5.36943	3.44567	0.796296	-3.7604	-0.073679	0.196731	0.257313	0.530832	0.0347575	-0.475821	D_0__Bacteria;D_1__Proteobacteria;D_2__Gammaproteobacteria;D_3__Betaproteobacteriales;D_4__Burkholderiaceae
3e7245f525ffc0a3217bc13181cd1731	0.411104	0.145264	0.0359575	0.602416	-0.00138307	-0.00460475	-0.0454183	0.149159	-0.0753595	0.18213	D_0__Bacteria;D_1__Proteobacteria;D_2__Deltaproteobacteria;D_3__Myxococcales;D_4__Phaselicystidaceae;D_5__Phaselicystis;D_6__metagenome
3e846f88c307d70b3d765d05c5c37bfc	0.411104	0.145264	0.0359575	0.602416	-0.00138307	-0.00460475	-0.0454183	0.149159	-0.0753595	0.18213	D_0__Bacteria;D_1__Proteobacteria;D_2__Alphaproteobacteria;D_3__Sphingomonadales;D_4__Sphingomonadaceae;D_5__Sphingomonas
3e9e6197d0866ceeaa0d19f676601a4a	0.411104	0.145264	0.0359575	0.602416	-0.00138307	-0.00460475	-0.0454183	0.149159	-0.0753595	0.18213	D_0__Bacteria;D_1__Firmicutes;D_2__Clostridia;D_3__Clostridiales;D_4__Ruminococcaceae;D_5__Ruminococcaceae UCG-014
3ebe761bfb1238c87195d431f41bf976	-1.52174	2.06131	-0.48811	-1.33073	0.09171	0.321923	-0.142936	-2.4824	0.211902	-0.313453	D_0__Bacteria;D_1__Proteobacteria;D_2__Gammaproteobacteria;D_3__Pseudomonadales;D_4__Moraxellaceae;D_5__Acinetobacter
3fbc5a786eae6a8b342691c29527b981	0.411104	0.145264	0.0359575	0.602416	-0.00138307	-0.00460475	-0.0454183	0.149159	-0.0753595	0.18213	D_0__Bacteria;D_1__Chlamydiae;D_2__Chlamydiae;D_3__Chlamydiales;D_4__Parachlamydiaceae;D_5__uncultured;D_6__metagenome
40670ba0c13c8c9eee3809de269c375b	0.411104	0.145264	0.0359575	0.602416	-0.00138307	-0.00460475	-0.0454183	0.149159	-0.0753595	0.18213	D_0__Bacteria;D_1__Proteobacteria;D_2__Alphaproteobacteria;D_3__Rhizobiales;D_4__Rhizobiales Incertae Sedis;D_5__uncultured;D_6__uncultured bacterium
41e6c0b55654af1d5cd503359fb77d18	0.305973	-2.29374	-0.43648	-3.93551	0.0457125	0.190374	0.11975	0.561847	0.156733	0.152368	D_0__Bacteria;D_1__Proteobacteria;D_2__Alphaproteobacteria;D_3__Caulobacterales;D_4__Caulobacteraceae;D_5__Brevundimonas
4201e464f22c96b86301986447e14e44	0.411104	0.145264	0.0359575	0.602416	-0.00138307	-0.00460475	-0.0454183	0.149159	-0.0753595	0.18213	D_0__Bacteria;D_1__Proteobacteria;D_2__Gammaproteobacteria;D_3__Pseudomonadales;D_4__Moraxellaceae
421e9740f23e70b92979de924cc7aa97	0.411104	0.145264	0.0359575	0.602416	-0.00138307	-0.00460475	-0.0454183	0.149159	-0.0753595	0.18213	D_0__Bacteria;D_1__Bacteroidetes;D_2__Bacteroidia;D_3__Chitinophagales;D_4__Chitinophagaceae;D_5__Cnuella
4258f737dc7eddabe5676f2de2276614	0.411104	0.145264	0.0359575	0.602416	-0.00138307	-0.00460475	-0.0454183	0.149159	-0.0753595	0.18213	D_0__Bacteria;D_1__Armatimonadetes;D_2__Fimbriimonadia;D_3__Fimbriimonadales;D_4__Fimbriimonadaceae
42e9464e281f53ba8a4f84d59d523431	0.411104	0.145264	0.0359575	0.602416	-0.00138307	-0.00460475	-0.0454183	0.149159	-0.0753595	0.18213	D_0__Bacteria;D_1__Proteobacteria;D_2__Alphaproteobacteria;D_3__Rhizobiales;D_4__Rhizobiaceae;D_5__Mesorhizobium
431bcd939ef258cb4b9551b9a4206696	-0.618882	2.2711	-0.659841	6.02198	0.0976822	0.253311	-0.0188964	-0.372947	0.194849	-0.664878	D_0__Bacteria;D_1__Proteobacteria;D_2__Gammaproteobacteria;D_3__Xanthomonadales;D_4__Xanthomonadaceae;D_5__Lysobacter
43ec547f8547152a8e4f8b8b7ed2c815	3.66548	-1.1421	-0.997124	0.623906	0.409936	0.499861	-0.26846	1.89301	0.104341	-0.165945	D_0__Bacteria;D_1__Proteobacteria;D_2__Alphaproteobacteria;D_3__Rickettsiales;D_4__Rickettsiaceae;D_5__uncultured;D_6__uncultured bacterium
4473ac847f597164696bc96da74ca753	3.08501	-0.0866113	0.123303	-5.49694	-0.0407594	0.170502	0.192799	0.0801811	0.109952	-0.119935	D_0__Bacteria;D_1__Proteobacteria;D_2__Alphaproteobacteria;D_3__Rhizobiales;D_4__Beijerinckiaceae;D_5__Bosea
44d01969399255f78b8f85025e9d0bf7	0.411104	0.145264	0.0359575	0.602416	-0.00138307	-0.00460475	-0.0454183	0.149159	-0.0753595	0.18213	D_0__Bacteria;D_1__Proteobacteria;D_2__Alphaproteobacteria;D_3__Sphingomonadales;D_4__Sphingomonadaceae
4608fae4bbc9964cdd17af8782f2155e	-2.50106	-10.0731	-1.91644	20.1183	0.000762702	0.224772	0.014373	-0.856095	0.257947	1.01404	D_0__Bacteria;D_1__Proteobacteria;D_2__Gammaproteobacteria;D_3__Betaproteobacteriales;D_4__Burkholderiaceae;D_5__Massilia
469d8b6ecbd21c14b2f1fcc8b56bce06	0.411104	0.145264	0.0359575	0.602416	-0.00138307	-0.00460475	-0.0454183	0.149159	-0.0753595	0.18213	D_0__Bacteria;D_1__Bacteroidetes;D_2__Bacteroidia;D_3__Cytophagales;D_4__Spirosomaceae;D_5__Fibrella
46c37fbceb654840b6a49a4a9432fa3a	0.411104	0.145264	0.0359575	0.602416	-0.00138307	-0.00460475	-0.0454183	0.149159	-0.0753595	0.18213	D_0__Bacteria;D_1__Firmicutes;D_2__Erysipelotrichia;D_3__Erysipelotrichales;D_4__Erysipelotrichaceae;D_5__Erysipelothrix
4753f1f75b09eb09985c3a4698c704b1	-0.268121	0.477262	-1.23325	0.535367	-0.0578539	-1.15427	0.350798	0.781553	0.0534476	0.327271	D_0__Bacteria;D_1__Proteobacteria;D_2__Alphaproteobacteria;D_3__Sphingomonadales;D_4__Sphingomonadaceae;D_5__Sphingomonas
475bb138584823814fa7479eaf8ca77b	0.411104	0.145264	0.0359575	0.602416	-0.00138307	-0.00460475	-0.0454183	0.149159	-0.0753595	0.18213	D_0__Bacteria;D_1__Verrucomicrobia;D_2__Verrucomicrobiae;D_3__Verrucomicrobiales;D_4__Verrucomicrobiaceae;D_5__Prosthecobacter
483d2e231a68698df6adffcf41c5f2d6	0.411104	0.145264	0.0359575	0.602416	-0.00138307	-0.00460475	-0.0454183	0.149159	-0.0753595	0.18213	D_0__Bacteria;D_1__Verrucomicrobia;D_2__Verrucomicrobiae;D_3__Opitutales;D_4__Opitutaceae;D_5__Lacunisphaera
48460d328475eda7775ba29265220011	0.411104	0.145264	0.0359575	0.602416	-0.00138307	-0.00460475	-0.0454183	0.149159	-0.0753595	0.18213	D_0__Bacteria;D_1__Bacteroidetes;D_2__Bacteroidia;D_3__Flavobacteriales;D_4__Flavobacteriaceae;D_5__Flavobacterium;D_6__Flavobacterium soli DSM 19725
484f362cffbe754445394334e80b1a97	0.411104	0.145264	0.0359575	0.602416	-0.00138307	-0.00460475	-0.0454183	0.149159	-0.0753595	0.18213	D_0__Bacteria;D_1__Firmicutes;D_2__Clostridia;D_3__Clostridiales;D_4__Ruminococcaceae;D_5__Ruminococcaceae UCG-010;D_6__uncultured organism
4894f0f80bb460ccc6c652aaf8e8bc71	0.316258	0.274863	-0.600532	0.514609	0.0622298	-1.35605	0.0712909	2.02917	0.0987806	-0.459262	D_0__Bacteria;D_1__Proteobacteria;D_2__Gammaproteobacteria;D_3__Legionellales;D_4__Legionellaceae;D_5__Legionella;D_6__uncultured bacterium
48cc8977d2f62f22558655e3a53d2300	-5.0038	-0.0529596	0.411243	-15.0559	-0.126075	0.466838	0.21392	0.0837948	0.101051	0.576439	D_0__Bacteria;D_1__Proteobacteria;D_2__Alphaproteobacteria;D_3__Micavibrionales;D_4__uncultured
494693ffc9cf35261845a7926bebd273	-2.46008	-1.52855	-0.630284	1.36647	-0.0804495	-0.269708	0.183139	0.296365	0.223529	-0.279797	D_0__Bacteria;D_1__Proteobacteria;D_2__Alphaproteobacteria;D_3__Sphingomonadales;D_4__Sphingomonadaceae;D_5__Porphyrobacter
499defc38f253ceeb36ab8e0d452d8a7	9.45706	-3.75976	-0.287169	-2.04376	-0.122914	-3.20353	0.154967	1.53192	-0.0256788	0.79513	D_0__Bacteria;D_1__Bacteroidetes;D_2__Bacteroidia;D_3__Sphingobacteriales;D_4__Sphingobacteriaceae;D_5__Arcticibacter;D_6__uncultured bacterium
4a7a7e13e56a031984fe44e9983ff15a	0.411104	0.145264	0.0359575	0.602416	-0.00138307	-0.00460475	-0.0454183	0.149159	-0.0753595	0.18213	D_0__Bacteria;D_1__Bacteroidetes;D_2__Bacteroidia;D_3__Bacteroidales;D_4__Muribaculaceae;D_5__uncultured bacterium;D_6__uncultured bacterium
4acd2cc0f5347c8fb30b647f275d4a1f	0.411104	0.145264	0.0359575	0.602416	-0.00138307	-0.00460475	-0.0454183	0.149159	-0.0753595	0.18213	D_0__Bacteria;D_1__Bacteroidetes;D_2__Bacteroidia;D_3__SM1A07;D_4__uncultured Bacteroidetes bacterium;D_5__uncultured Bacteroidetes bacterium;D_6__uncultured Bacteroidetes bacterium
4af2457b958a0d06bc7ae891dff33a83	-3.49076	-2.1648	-0.150726	1.52404	0.0859092	0.0898873	0.0337589	0.37929	0.273395	-1.07627	D_0__Bacteria;D_1__Bacteroidetes;D_2__Bacteroidia;D_3__Flavobacteriales;D_4__Flavobacteriaceae;D_5__Flavobacterium
4b2007f8451417b599f23c40846b94f9	0.411104	0.145264	0.0359575	0.602416	-0.00138307	-0.00460475	-0.0454183	0.149159	-0.0753595	0.18213	D_0__Bacteria;D_1__Proteobacteria;D_2__Alphaproteobacteria;D_3__Rhizobiales;D_4__Xanthobacteraceae;D_5__Xanthobacter;D_6__uncultured bacterium
4bce1fbb215baa992f13e08d44016fd6	0.411104	0.145264	0.0359575	0.602416	-0.00138307	-0.00460475	-0.0454183	0.149159	-0.0753595	0.18213	D_0__Bacteria;D_1__Proteobacteria;D_2__Alphaproteobacteria;D_3__Azospirillales;D_4__Azospirillaceae;D_5__Niveispirillum;D_6__uncultured Rhodocista sp.
4bfb627c8b03d00f9b49d2385ee18837	-7.24146	3.83351	0.615639	-17.0994	0.130972	0.128364	0.0262738	-5.18556	0.21202	-0.139073	D_0__Bacteria;D_1__Proteobacteria;D_2__Gammaproteobacteria;D_3__Betaproteobacteriales;D_4__Burkholderiaceae
4bfcb9ed8fcab81e535c61f79c1d65e9	-1.55002	2.2202	0.320686	-0.978068	-0.119477	0.193027	0.164629	-1.20423	-0.0526116	1.03785	D_0__Bacteria;D_1__Proteobacteria;D_2__Deltaproteobacteria;D_3__Oligoflexales;D_4__0319-6G20
4c1b72517a4cff127282905577b8c9b7	-0.376463	-2.55957	-0.493797	1.42047	0.113715	-0.103627	0.0400913	1.59338	0.180524	-0.772988	D_0__Bacteria;D_1__Gemmatimonadetes;D_2__Gemmatimonadetes;D_3__Gemmatimonadales;D_4__Gemmatimonadaceae;D_5__Gemmatirosa;D_6__uncultured bacterium
4c3c91a07e2685ea9eef6c712380549c	0.411104	0.145264	0.0359575	0.602416	-0.00138307	-0.00460475	-0.0454183	0.149159	-0.0753595	0.18213	D_0__Bacteria;D_1__Proteobacteria;D_2__Gammaproteobacteria;D_3__Betaproteobacteriales;D_4__Burkholderiaceae;D_5__Polynucleobacter
4c400e24e525a879cee01677b6e39416	0.411104	0.145264	0.0359575	0.602416	-0.00138307	-0.00460475	-0.0454183	0.149159	-0.0753595	0.18213	D_0__Bacteria;D_1__Chlamydiae;D_2__Chlamydiae;D_3__Chlamydiales;D_4__Parachlamydiaceae;D_5__Candidatus Protochlamydia
4cbd2c4a6b4d5cd57653b3ee1ddfd0fe	6.51502	-0.0256337	-0.26339	5.23164	0.0132577	0.157409	0.100091	-0.419533	0.118129	-0.522945	D_0__Bacteria;D_1__Proteobacteria;D_2__Alphaproteobacteria;D_3__Sphingomonadales;D_4__Sphingomonadaceae;D_5__Novosphingobium
4cc817431b3c62a5fc9a845599d17ac5	0.411104	0.145264	0.0359575	0.602416	-0.00138307	-0.00460475	-0.0454183	0.149159	-0.0753595	0.18213	D_0__Bacteria;D_1__Proteobacteria;D_2__Gammaproteobacteria;D_3__Pseudomonadales;D_4__Pseudomonadaceae;D_5__Pseudomonas;D_6__Pseudomonas peli
4d7dd0cbb43d17d729f234f2f0bf62cd	-8.51568	-2.29973	0.329495	-7.23885	-0.05918	0.110082	0.205434	-0.0487578	0.272053	0.169928	D_0__Bacteria;D_1__Bacteroidetes;D_2__Bacteroidia;D_3__Chitinophagales;D_4__Chitinophagaceae;D_5__Flavihumibacter;D_6__uncultured bacterium
4de875f74d0b8c3481da6a6401d4bc1d	0.411104	0.145264	0.0359575	0.602416	-0.00138307	-0.00460475	-0.0454183	0.149159	-0.0753595	0.18213	D_0__Bacteria;D_1__Proteobacteria;D_2__Alphaproteobacteria;D_3__Holosporales;D_4__Holosporaceae;D_5__uncultured;D_6__uncultured organism
4e0481f68111cd3463386f70247922bb	0.411104	0.145264	0.0359575	0.602416	-0.00138307	-0.00460475	-0.0454183	0.149159	-0.0753595	0.18213	D_0__Bacteria;D_1__Bacteroidetes;D_2__Bacteroidia;D_3__Flavobacteriales;D_4__Weeksellaceae;D_5__Chryseobacterium
4e14e44a49b7812036c3e05aa9045f78	0.411104	0.145264	0.0359575	0.602416	-0.00138307	-0.00460475	-0.0454183	0.149159	-0.0753595	0.18213	D_0__Bacteria;D_1__Bacteroidetes;D_2__Bacteroidia;D_3__Flavobacteriales;D_4__Crocinitomicaceae;D_5__Fluviicola
4e6488dfc93f2eefe477c4511d0e8a49	0.411104	0.145264	0.0359575	0.602416	-0.00138307	-0.00460475	-0.0454183	0.149159	-0.0753595	0.18213	D_0__Bacteria;D_1__Proteobacteria;D_2__Gammaproteobacteria;D_3__Betaproteobacteriales;D_4__Burkholderiaceae;D_5__Hydrogenophaga
4ebc6127651855143c773e1bae54819f	0.411104	0.145264	0.0359575	0.602416	-0.00138307	-0.00460475	-0.0454183	0.149159	-0.0753595	0.18213	D_0__Bacteria;D_1__Proteobacteria;D_2__Gammaproteobacteria;D_3__Cardiobacteriales;D_4__Wohlfahrtiimonadaceae;D_5__Ignatzschineria;D_6__swine effluent bacterium CHNDP41
4ecff32c7cb9258114c6c2b8198ae35e	0.411104	0.145264	0.0359575	0.602416	-0.00138307	-0.00460475	-0.0454183	0.149159	-0.0753595	0.18213	D_0__Bacteria;D_1__Proteobacteria;D_2__Deltaproteobacteria;D_3__Bdellovibrionales;D_4__Bacteriovoracaceae;D_5__Peredibacter
4ed1b5cf2300afb72f7fb97ec6ff2e9e	0.411104	0.145264	0.0359575	0.602416	-0.00138307	-0.00460475	-0.0454183	0.149159	-0.0753595	0.18213	D_0__Bacteria;D_1__Firmicutes;D_2__Clostridia;D_3__Clostridiales;D_4__Lachnospiraceae;D_5__Lachnospiraceae NK4A136 group;D_6__uncultured bacterium
4ed7c7ab37d2f3b78292f3835249b42e	0.411104	0.145264	0.0359575	0.602416	-0.00138307	-0.00460475	-0.0454183	0.149159	-0.0753595	0.18213	D_0__Bacteria;D_1__Proteobacteria;D_2__Alphaproteobacteria;D_3__Rhizobiales;D_4__Xanthobacteraceae;D_5__Pseudoxanthobacter;D_6__uncultured alpha proteobacterium
4f1d78d185e17e3a4ce354e6c21d6140	0.411104	0.145264	0.0359575	0.602416	-0.00138307	-0.00460475	-0.0454183	0.149159	-0.0753595	0.18213	D_0__Bacteria;D_1__Patescibacteria;D_2__Parcubacteria;D_3__Candidatus Campbellbacteria;D_4__marine metagenome;D_5__marine metagenome;D_6__marine metagenome
4f31fc43bb2ba611fa37c25e788fecf7	0.411104	0.145264	0.0359575	0.602416	-0.00138307	-0.00460475	-0.0454183	0.149159	-0.0753595	0.18213	D_0__Bacteria;D_1__Proteobacteria;D_2__Gammaproteobacteria;D_3__Betaproteobacteriales;D_4__Burkholderiaceae;D_5__Ramlibacter
502fe0d91a4a63700820def15640e03e	0.411104	0.145264	0.0359575	0.602416	-0.00138307	-0.00460475	-0.0454183	0.149159	-0.0753595	0.18213	D_0__Bacteria;D_1__Proteobacteria;D_2__Alphaproteobacteria;D_3__Rhizobiales;D_4__Rhizobiaceae;D_5__Allorhizobium-Neorhizobium-Pararhizobium-Rhizobium
50a8d7af13149bf001065f77a2894acd	0.411104	0.145264	0.0359575	0.602416	-0.00138307	-0.00460475	-0.0454183	0.149159	-0.0753595	0.18213	D_0__Bacteria;D_1__Proteobacteria;D_2__Alphaproteobacteria;D_3__Caulobacterales;D_4__Caulobacteraceae
50c1adc394d69456bab0180bd2d25d57	0.411104	0.145264	0.0359575	0.602416	-0.00138307	-0.00460475	-0.0454183	0.149159	-0.0753595	0.18213	D_0__Bacteria;D_1__Bacteroidetes;D_2__Bacteroidia;D_3__Chitinophagales;D_4__Chitinophagaceae;D_5__Sediminibacterium;D_6__uncultured bacterium
5183d97b2862d0ab4cacfd081ab5d0fe	0.411104	0.145264	0.0359575	0.602416	-0.00138307	-0.00460475	-0.0454183	0.149159	-0.0753595	0.18213	D_0__Bacteria;D_1__Proteobacteria;D_2__Alphaproteobacteria;D_3__Rickettsiales;D_4__Rickettsiaceae;D_5__Candidatus Megaira
51b9a2e379c2555a3774ef13e9aac08d	-3.3287	2.77817	0.588729	-2.86292	-0.212221	0.341628	0.27331	0.937767	-0.0524348	0.451571	D_0__Bacteria;D_1__Proteobacteria;D_2__Alphaproteobacteria;D_3__Rhizobiales;D_4__Beijerinckiaceae;D_5__alphaI cluster
51ea0c63d0935b5bc995c8f3c2351bfb	8.17879	-3.04241	-0.426582	-1.15215	0.237893	0.395545	0.020176	-0.698062	-0.029146	0.0940076	D_0__Bacteria;D_1__Chlamydiae;D_2__Chlamydiae;D_3__Chlamydiales;D_4__Simkaniaceae;D_5__uncultured;D_6__metagenome
5253d98d25bc51baaf939f468ca8ef59	-2.62787	-4.01462	-0.10857	0.896896	-0.0177256	0.0648726	0.11249	-1.02317	0.175511	-0.296337	D_0__Bacteria;D_1__Bacteroidetes;D_2__Bacteroidia;D_3__Sphingobacteriales;D_4__Sphingobacteriaceae;D_5__Pedobacter
5262b31b784cefa6a885399066198bca	0.411104	0.145264	0.0359575	0.602416	-0.00138307	-0.00460475	-0.0454183	0.149159	-0.0753595	0.18213	D_0__Bacteria;D_1__Proteobacteria;D_2__Deltaproteobacteria;D_3__Oligoflexales;D_4__Oligoflexaceae;D_5__uncultured;D_6__uncultured bacterium
5402ba93ede19b701749226bacf6c0a7	8.23476	-7.42931	-2.75884	-8.95017	-0.041878	0.211471	0.0684891	1.14605	-0.066854	4.00174	D_0__Bacteria;D_1__Firmicutes;D_2__Bacilli;D_3__Bacillales;D_4__Bacillaceae;D_5__Bacillus;D_6__Bacillus pseudofirmus
5499cb26553b17fa3457573e6a23ea6c	3.24154	1.79974	0.451701	8.02883	-0.310006	0.517107	0.200481	1.47113	0.0291	-1.36052	D_0__Bacteria;D_1__Proteobacteria;D_2__Alphaproteobacteria;D_3__Rickettsiales
54dcb911e3ab04e9d5b30c3912100b41	0.411104	0.145264	0.0359575	0.602416	-0.00138307	-0.00460475	-0.0454183	0.149159	-0.0753595	0.18213	D_0__Bacteria;D_1__Firmicutes;D_2__Clostridia;D_3__Clostridiales;D_4__Lachnospiraceae;D_5__Lachnospiraceae NK4A136 group;D_6__uncultured bacterium
54f83ed87c83251b9062fe7065f4dc33	0.411104	0.145264	0.0359575	0.602416	-0.00138307	-0.00460475	-0.0454183	0.149159	-0.0753595	0.18213	D_0__Bacteria;D_1__Bacteroidetes;D_2__Bacteroidia;D_3__Chitinophagales;D_4__Chitinophagaceae;D_5__Flavihumibacter;D_6__uncultured bacterium
55207d22829d2bd556d1f2e6d59effe6	0.411104	0.145264	0.0359575	0.602416	-0.00138307	-0.00460475	-0.0454183	0.149159	-0.0753595	0.18213	D_0__Bacteria;D_1__Proteobacteria;D_2__Gammaproteobacteria;D_3__Betaproteobacteriales;D_4__Chitinibacteraceae;D_5__Chitinibacter;D_6__uncultured proteobacterium
554a82af7e6988ce8563887203179cfc	0.411104	0.145264	0.0359575	0.602416	-0.00138307	-0.00460475	-0.0454183	0.149159	-0.0753595	0.18213	D_0__Bacteria;D_1__Proteobacteria;D_2__Alphaproteobacteria;D_3__Sphingomonadales;D_4__Sphingomonadaceae
55bcbdedde16d0e957e2c7c599de8357	0.411104	0.145264	0.0359575	0.602416	-0.00138307	-0.00460475	-0.0454183	0.149159	-0.0753595	0.18213	D_0__Bacteria;D_1__Bacteroidetes;D_2__Bacteroidia;D_3__Flavobacteriales;D_4__Flavobacteriaceae;D_5__Flavobacterium
5670c4b39e1c298faf65f6d13176af1b	-0.119095	1.61116	0.0333739	5.41361	-0.00734568	0.173511	0.117446	0.586168	0.169606	-1.67853	D_0__Bacteria;D_1__Proteobacteria;D_2__Alphaproteobacteria;D_3__Paracaedibacterales;D_4__Paracaedibacteraceae;D_5__Candidatus Finniella;D_6__uncultured bacterium
569653b1659271a290facfcedd0de061	0.411104	0.145264	0.0359575	0.602416	-0.00138307	-0.00460475	-0.0454183	0.149159	-0.0753595	0.18213	D_0__Bacteria;D_1__Firmicutes;D_2__Bacilli;D_3__Lactobacillales;D_4__Enterococcaceae;D_5__Enterococcus
56f4ddc14766e093ed2c604c3eddbe89	0.411104	0.145264	0.0359575	0.602416	-0.00138307	-0.00460475	-0.0454183	0.149159	-0.0753595	0.18213	D_0__Bacteria;D_1__Bacteroidetes;D_2__Bacteroidia;D_3__Cytophagales;D_4__Spirosomaceae
573091d7ddd85f9c5f14a7e53d2ba0bf	-3.09458	-1.95016	0.0698993	-1.30508	-0.0631524	0.273567	0.21123	0.107334	0.116006	1.18326	D_0__Bacteria;D_1__Proteobacteria;D_2__Alphaproteobacteria;D_3__Caulobacterales;D_4__Caulobacteraceae;D_5__Caulobacter
577803f3876eb718cf8784b21f5ad1de	0.411104	0.145264	0.0359575	0.602416	-0.00138307	-0.00460475	-0.0454183	0.149159	-0.0753595	0.18213	D_0__Bacteria;D_1__Firmicutes;D_2__Clostridia;D_3__Clostridiales;D_4__Clostridiales vadinBB60 group;D_5__uncultured bacterium;D_6__uncultured bacterium
580a5d8fff0cffacdddf8baf4e24dd36	0.411104	0.145264	0.0359575	0.602416	-0.00138307	-0.00460475	-0.0454183	0.149159	-0.0753595	0.18213	D_0__Bacteria;D_1__Proteobacteria;D_2__Gammaproteobacteria;D_3__Xanthomonadales;D_4__Rhodanobacteraceae;D_5__uncultured
584333b9beb1cd043f4852fafb56bad9	0.411104	0.145264	0.0359575	0.602416	-0.00138307	-0.00460475	-0.0454183	0.149159	-0.0753595	0.18213	D_0__Bacteria;D_1__Firmicutes;D_2__Clostridia;D_3__Clostridiales;D_4__Lachnospiraceae;D_5__Lachnospiraceae NK4A136 group;D_6__uncultured bacterium
584ed24e4043a198e83fdce815b04ed4	0.411104	0.145264	0.0359575	0.602416	-0.00138307	-0.00460475	-0.0454183	0.149159	-0.0753595	0.18213	D_0__Bacteria;D_1__Proteobacteria;D_2__Gammaproteobacteria;D_3__Alteromonadales;D_4__Alteromonadaceae;D_5__Rheinheimera
5858157a5f3c4bdbc235927eae7ff303	0.411104	0.145264	0.0359575	0.602416	-0.00138307	-0.00460475	-0.0454183	0.149159	-0.0753595	0.18213	D_0__Bacteria;D_1__Bacteroidetes;D_2__Bacteroidia;D_3__Bacteroidales;D_4__Muribaculaceae;D_5__uncultured bacterium;D_6__uncultured bacterium
59364744507fc064189cc76039389725	0.411104	0.145264	0.0359575	0.602416	-0.00138307	-0.00460475	-0.0454183	0.149159	-0.0753595	0.18213	D_0__Bacteria;D_1__Proteobacteria;D_2__Gammaproteobacteria;D_3__Betaproteobacteriales;D_4__Burkholderiaceae
5946f81e4c20513008e347e938c08149	0.411104	0.145264	0.0359575	0.602416	-0.00138307	-0.00460475	-0.0454183	0.149159	-0.0753595	0.18213	D_0__Bacteria;D_1__Armatimonadetes;D_2__Fimbriimonadia;D_3__Fimbriimonadales;D_4__Fimbriimonadaceae
594e3e0ff434866b79a390a455ef3e94	0.386574	0.165563	0.673172	0.547239	-0.9914	0.355624	0.372805	0.10889	-0.171727	0.569444	D_0__Bacteria;D_1__Proteobacteria;D_2__Gammaproteobacteria
598af3651c120bf76cc5c50787750242	0.411104	0.145264	0.0359575	0.602416	-0.00138307	-0.00460475	-0.0454183	0.149159	-0.0753595	0.18213	D_0__Bacteria;D_1__Acidobacteria;D_2__Acidobacteriia;D_3__Solibacterales;D_4__Solibacteraceae (Subgroup 3);D_5__Bryobacter;D_6__Acidobacteria bacterium LX128
5a0ae6a10829f1b6d01debcce81fa0c6	-4.56734	1.48258	0.594841	-7.73506	-0.0824296	0.160477	0.239585	0.34717	0.118907	-0.640793	D_0__Bacteria;D_1__Proteobacteria;D_2__Alphaproteobacteria;D_3__Rhizobiales;D_4__Beijerinckiaceae;D_5__Bosea
5a35a05bac36e885fe42393504de0edc	-0.885145	1.1096	0.585185	-0.882164	-0.505663	0.643931	0.269366	0.421976	-0.0171379	-0.373401	D_0__Bacteria
5a436cb5a296c891c98b9da49f2da6bc	0.411104	0.145264	0.0359575	0.602416	-0.00138307	-0.00460475	-0.0454183	0.149159	-0.0753595	0.18213	D_0__Bacteria;D_1__Proteobacteria;D_2__Alphaproteobacteria;D_3__Rhizobiales;D_4__Beijerinckiaceae
5a5420b4cc327e05ce50c8dfea09aba7	0.411104	0.145264	0.0359575	0.602416	-0.00138307	-0.00460475	-0.0454183	0.149159	-0.0753595	0.18213	D_0__Bacteria;D_1__Chlamydiae;D_2__Chlamydiae;D_3__Chlamydiales;D_4__Parachlamydiaceae;D_5__Neochlamydia;D_6__metagenome
5a7b179b1b45f0fe2282f260bf073f60	-0.200845	1.27206	-0.180906	1.37383	0.210896	0.766817	-0.229679	-1.81463	0.0932016	0.26234	D_0__Bacteria;D_1__Actinobacteria;D_2__Actinobacteria;D_3__Propionibacteriales;D_4__Propionibacteriaceae;D_5__Cutibacterium
5a88b1dae967d9002c0a7720a1da5a04	0.0219495	0.830018	0.756388	0.418247	-1.15215	0.761041	-0.439769	0.841564	-0.0460442	2.00164	D_0__Bacteria;D_1__Verrucomicrobia;D_2__Verrucomicrobiae;D_3__Opitutales;D_4__Opitutaceae
5abf425163f34de7e1783d9e539e0742	-1.42862	2.11845	0.644303	-0.852792	-0.403055	0.917234	0.284894	-3.05558	-0.184704	1.43759	D_0__Bacteria;D_1__Bacteroidetes;D_2__Bacteroidia;D_3__Chitinophagales;D_4__Chitinophagaceae;D_5__uncultured;D_6__metagenome
5ad0f160093e1100f40bd0da5d5e4ae5	0.411104	0.145264	0.0359575	0.602416	-0.00138307	-0.00460475	-0.0454183	0.149159	-0.0753595	0.18213	D_0__Bacteria;D_1__Planctomycetes;D_2__Phycisphaerae;D_3__Tepidisphaerales;D_4__Tepidisphaeraceae;D_5__uncultured bacterium;D_6__uncultured bacterium
5af6c678091e175fce5b2b8d17b601a3	-0.399548	0.145488	1.14133	0.827869	1.42079	0.158961	-0.872414	0.149835	-0.265368	-0.943226	D_0__Bacteria;D_1__Proteobacteria;D_2__Deltaproteobacteria;D_3__Bdellovibrionales;D_4__Bacteriovoracaceae;D_5__Peredibacter;D_6__metagenome
5b22fc00cb27980e111e0e7263786313	0.411104	0.145264	0.0359575	0.602416	-0.00138307	-0.00460475	-0.0454183	0.149159	-0.0753595	0.18213	D_0__Bacteria;D_1__Verrucomicrobia;D_2__Verrucomicrobiae;D_3__Verrucomicrobiales;D_4__Verrucomicrobiaceae;D_5__Prosthecobacter
5b23da00acf8f9dfdfdb9c926919633e	0.411104	0.145264	0.0359575	0.602416	-0.00138307	-0.00460475	-0.0454183	0.149159	-0.0753595	0.18213	D_0__Bacteria;D_1__Proteobacteria;D_2__Gammaproteobacteria;D_3__Gammaproteobacteria Incertae Sedis;D_4__Unknown Family;D_5__uncultured bacterium;D_6__uncultured bacterium
5b765cbf8247c73092a5ec42218b0cac	-0.447969	2.04404	-0.212839	-1.26736	0.116955	0.0290917	0.0410179	1.33915	0.052802	0.380332	D_0__Bacteria;D_1__Proteobacteria;D_2__Deltaproteobacteria;D_3__Bdellovibrionales;D_4__Bdellovibrionaceae;D_5__Bdellovibrio
5bb1bbb730ea48ad6793aa6cce0c7fa1	0.256062	-3.17319	-0.519033	1.30582	0.0364931	-4.56427	0.177401	1.13175	0.45688	-4.55412	D_0__Bacteria;D_1__Bacteroidetes;D_2__Bacteroidia;D_3__Flavobacteriales;D_4__Flavobacteriaceae;D_5__Flavobacterium
5bc191259f51e20392b1909768a534ef	-5.87776	4.14131	0.650305	-4.90197	0.0398104	0.0585879	0.195591	0.675433	0.0980288	-1.16942	D_0__Bacteria;D_1__Actinobacteria;D_2__Actinobacteria;D_3__Micrococcales;D_4__Microbacteriaceae;D_5__Leifsonia
5c553d51bddda20f243b0e62b57f1c15	0.411104	0.145264	0.0359575	0.602416	-0.00138307	-0.00460475	-0.0454183	0.149159	-0.0753595	0.18213	D_0__Bacteria;D_1__Proteobacteria;D_2__Deltaproteobacteria;D_3__Myxococcales;D_4__Phaselicystidaceae;D_5__Phaselicystis;D_6__metagenome
5cd7f79400a82f4d7b0b490c0cb46f6b	0.411104	0.145264	0.0359575	0.602416	-0.00138307	-0.00460475	-0.0454183	0.149159	-0.0753595	0.18213	D_0__Bacteria;D_1__Bacteroidetes;D_2__Bacteroidia;D_3__Chitinophagales;D_4__Chitinophagaceae;D_5__Sediminibacterium
5d561b978e71f021a30665c961c60a61	0.0275477	0.573542	0.362136	0.269439	-0.347614	0.683259	0.222902	-0.935262	-0.0886177	0.682908	D_0__Bacteria;D_1__Proteobacteria;D_2__Deltaproteobacteria;D_3__Myxococcales;D_4__Phaselicystidaceae;D_5__Phaselicystis;D_6__uncultured bacterium
5d6b8a98e0d79618a94c4b88f81c8cb3	0.411104	0.145264	0.0359575	0.602416	-0.00138307	-0.00460475	-0.0454183	0.149159	-0.0753595	0.18213	D_0__Bacteria;D_1__Bacteroidetes;D_2__Bacteroidia;D_3__Chitinophagales;D_4__uncultured
5d7df53d6493fe51c693fb558f2c2875	0.411104	0.145264	0.0359575	0.602416	-0.00138307	-0.00460475	-0.0454183	0.149159	-0.0753595	0.18213	D_0__Bacteria;D_1__Bacteroidetes;D_2__Bacteroidia;D_3__Bacteroidetes VC2.1 Bac22;D_4__uncultured Flavobacteriales bacterium;D_5__uncultured Flavobacteriales bacterium;D_6__uncultured Flavobacteriales bacterium
5da845af2892f5c8fd8161364c7b4997	0.411104	0.145264	0.0359575	0.602416	-0.00138307	-0.00460475	-0.0454183	0.149159	-0.0753595	0.18213	D_0__Bacteria;D_1__Proteobacteria;D_2__Alphaproteobacteria;D_3__Sphingomonadales;D_4__Sphingomonadaceae;D_5__Sandarakinorhabdus;D_6__Sandarakinorhabdus sp. A14
5e521640e3b0c6041af214b85577cec2	-7.46804	-7.23307	0.284681	8.65653	0.0571308	0.129284	-0.000744772	-1.39455	0.258618	-0.12427	D_0__Bacteria;D_1__Proteobacteria;D_2__Deltaproteobacteria;D_3__Bdellovibrionales;D_4__Bacteriovoracaceae;D_5__Peredibacter;D_6__metagenome
5e84a164bd0a988330246be57523ebdc	0.411104	0.145264	0.0359575	0.602416	-0.00138307	-0.00460475	-0.0454183	0.149159	-0.0753595	0.18213	D_0__Bacteria;D_1__Verrucomicrobia;D_2__Verrucomicrobiae;D_3__Verrucomicrobiales;D_4__Verrucomicrobiaceae;D_5__Prosthecobacter;D_6__uncultured bacterium
5eaeab6fa2a8efe96eac7a0712c65080	0.411104	0.145264	0.0359575	0.602416	-0.00138307	-0.00460475	-0.0454183	0.149159	-0.0753595	0.18213	D_0__Bacteria;D_1__Firmicutes;D_2__Clostridia;D_3__Clostridiales;D_4__Lachnospiraceae;D_5__Blautia
5eafdcb8efa5ccc7a126989b15e72bea	0.71119	0.0668237	0.281949	0.673479	0.411996	-1.13087	-0.0939252	0.0650036	-0.172902	1.68247	D_0__Bacteria;D_1__Proteobacteria;D_2__Alphaproteobacteria;D_3__Paracaedibacterales;D_4__Paracaedibacteraceae;D_5__uncultured;D_6__uncultured prokaryote
5f447d572394700726b3815403c93e06	0.411104	0.145264	0.0359575	0.602416	-0.00138307	-0.00460475	-0.0454183	0.149159	-0.0753595	0.18213	D_0__Bacteria;D_1__Bacteroidetes;D_2__Bacteroidia;D_3__Sphingobacteriales;D_4__Sphingobacteriaceae
5f860792e75c63fee7cc9ba712c92163	0.411104	0.145264	0.0359575	0.602416	-0.00138307	-0.00460475	-0.0454183	0.149159	-0.0753595	0.18213	D_0__Bacteria;D_1__Proteobacteria;D_2__Alphaproteobacteria;D_3__Caulobacterales;D_4__Caulobacteraceae;D_5__Phenylobacterium
5ff8e498511cf932f268d705707899f2	0.411104	0.145264	0.0359575	0.602416	-0.00138307	-0.00460475	-0.0454183	0.149159	-0.0753595	0.18213	D_0__Bacteria;D_1__Firmicutes;D_2__Clostridia;D_3__Clostridiales;D_4__Lachnospiraceae
6022c5e8635cb002e1f1bad23a2820cc	10.1644	-3.32265	-0.0489687	-3.38233	0.135987	0.147999	0.0726557	-0.850552	-0.0491304	-0.0420832	D_0__Bacteria;D_1__Proteobacteria;D_2__Gammaproteobacteria;D_3__Betaproteobacteriales;D_4__Burkholderiaceae;D_5__Hydrogenophaga
605c4895be37a36675b6208767c48a1d	-7.06597	4.11943	0.615417	-6.40966	-0.00594968	0.267597	0.19517	0.499425	0.083774	-0.330039	D_0__Bacteria;D_1__Proteobacteria;D_2__Alphaproteobacteria;D_3__Sneathiellales;D_4__Sneathiellaceae;D_5__Ferrovibrio;D_6__uncultured bacterium
60a2e0a4d6760de56ad66a42a4093dc5	0.411104	0.145264	0.0359575	0.602416	-0.00138307	-0.00460475	-0.0454183	0.149159	-0.0753595	0.18213	D_0__Bacteria;D_1__Firmicutes;D_2__Clostridia;D_3__Clostridiales;D_4__Lachnospiraceae;D_5__Lachnoclostridium
60f908cc0a2cc16d8ec47fc0c1dfb19d	0.411104	0.145264	0.0359575	0.602416	-0.00138307	-0.00460475	-0.0454183	0.149159	-0.0753595	0.18213	D_0__Bacteria;D_1__BRC1;D_2__metagenome;D_3__metagenome;D_4__metagenome;D_5__metagenome;D_6__metagenome
6112d362565c5797eb555106a550d353	-0.0897697	1.79989	0.0221465	2.07613	0.0143781	-0.0977532	0.167103	0.825195	-0.0161241	0.47121	D_0__Bacteria;D_1__Proteobacteria;D_2__Gammaproteobacteria;D_3__Cellvibrionales;D_4__Cellvibrionaceae;D_5__Cellvibrio
611b527f24c4f9ecec871f66ba7c2e16	0.804998	3.7085	-0.309794	11.7824	-0.062901	0.271821	0.0831712	-0.0943971	-0.00918443	1.02868	D_0__Bacteria;D_1__Bacteroidetes;D_2__Bacteroidia;D_3__Chitinophagales;D_4__Chitinophagaceae;D_5__uncultured;D_6__metagenome
61f8d4105e1817b9258adb698a7170d3	0.411104	0.145264	0.0359575	0.602416	-0.00138307	-0.00460475	-0.0454183	0.149159	-0.0753595	0.18213	D_0__Bacteria;D_1__Bacteroidetes;D_2__Ignavibacteria;D_3__OPB56
62727dc7f1b9c5878de3da94b2977f05	4.60661	-2.68112	-0.13241	-0.39743	0.197853	-1.14074	0.115213	-0.564899	-0.0186905	0.0969532	D_0__Bacteria;D_1__Proteobacteria;D_2__Alphaproteobacteria;D_3__Rhizobiales;D_4__Rhizobiaceae;D_5__Ochrobactrum
62a145bdb7b272f59f9fb099a93ba316	0.381751	0.167389	0.929652	0.533509	-1.32762	0.448886	0.430433	0.114	-0.223869	0.702366	D_0__Bacteria;D_1__Proteobacteria;D_2__Alphaproteobacteria;D_3__Rhizobiales;D_4__Kaistiaceae;D_5__Kaistia
62cc22708598e4bec1f6843e0622d4da	-6.61749	8.41462	0.876525	3.18133	-0.0807759	0.23489	0.172915	0.869181	-0.0100501	-0.234175	D_0__Bacteria;D_1__Proteobacteria;D_2__Deltaproteobacteria;D_3__Bdellovibrionales;D_4__Bdellovibrionaceae;D_5__Bdellovibrio
63403aa0515deb0039fbfb793b870272	0.411104	0.145264	0.0359575	0.602416	-0.00138307	-0.00460475	-0.0454183	0.149159	-0.0753595	0.18213	D_0__Bacteria;D_1__Proteobacteria;D_2__Gammaproteobacteria;D_3__Pseudomonadales;D_4__Pseudomonadaceae;D_5__Pseudomonas;D_6__Pseudomonas caeni
6348e946199e8fa60d37ac2e765464c8	-10.391	0.762879	0.54571	1.50633	0.0152698	0.192847	0.141906	0.248515	0.214081	0.000436749	D_0__Bacteria;D_1__Verrucomicrobia;D_2__Verrucomicrobiae;D_3__Opitutales;D_4__Opitutaceae;D_5__Lacunisphaera;D_6__metagenome
63a3fe58ec66ad406b701abbd8347441	0.411104	0.145264	0.0359575	0.602416	-0.00138307	-0.00460475	-0.0454183	0.149159	-0.0753595	0.18213	D_0__Bacteria;D_1__Proteobacteria;D_2__Alphaproteobacteria;D_3__Rhizobiales;D_4__Rhizobiales Incertae Sedis;D_5__Phreatobacter;D_6__uncultured Rhodomicrobium sp.
6426d2c1ea79aeae09e19f24dd1ffc38	-0.422319	0.930057	0.445757	-1.61768	-0.333734	0.494595	0.280856	-1.20247	-0.270793	3.3791	D_0__Bacteria;D_1__Chlamydiae;D_2__Chlamydiae;D_3__Chlamydiales;D_4__Parachlamydiaceae
64cb7eecacb05eaaba5ba45273abe61b	16.3132	-0.963183	-0.107141	-18.8172	0.16237	0.365819	0.074914	0.558899	-0.0525003	-0.266637	D_0__Bacteria;D_1__Proteobacteria;D_2__Gammaproteobacteria;D_3__Xanthomonadales;D_4__Rhodanobacteraceae;D_5__Aquimonas;D_6__uncultured bacterium
64cd8cba2b94a493d61a668e1d83b2e6	0.350177	2.52511	-0.0565592	5.99797	-0.0072965	0.0985727	0.0934487	0.126693	0.254665	-3.10606	D_0__Bacteria;D_1__Chlamydiae;D_2__Chlamydiae;D_3__Chlamydiales;D_4__Parachlamydiaceae;D_5__Neochlamydia;D_6__metagenome
64f17892b99577d42fa36316fcc63620	-6.317	5.15002	0.709961	-6.57582	-0.102231	0.172192	0.298537	0.675872	0.0134815	-0.0371405	D_0__Bacteria;D_1__Planctomycetes;D_2__Planctomycetacia;D_3__Gemmatales;D_4__Gemmataceae;D_5__uncultured;D_6__Planctomycetes bacterium MBLW1
655273c1c38e976754fa517fa9a40f4a	-4.04348	2.74744	-0.341572	-0.587281	-0.0182355	0.204809	0.139073	0.14165	0.12824	0.775449	D_0__Bacteria;D_1__Proteobacteria;D_2__Gammaproteobacteria;D_3__Betaproteobacteriales;D_4__Burkholderiaceae
65568db0aaf7005e44bba444255eb0bb	2.51536	1.59381	0.107467	-11.1376	0.0125207	-0.676139	0.158901	0.0710699	0.124704	-0.34559	D_0__Bacteria;D_1__Proteobacteria;D_2__Gammaproteobacteria;D_3__Betaproteobacteriales;D_4__Burkholderiaceae;D_5__Ramlibacter
6589d500d387e329c6fcc5b18ef2e1c2	0.411104	0.145264	0.0359575	0.602416	-0.00138307	-0.00460475	-0.0454183	0.149159	-0.0753595	0.18213	D_0__Bacteria;D_1__Proteobacteria;D_2__Deltaproteobacteria;D_3__Bdellovibrionales;D_4__Bdellovibrionaceae;D_5__Bdellovibrio;D_6__metagenome
65d43491988bfe557da4d86a5ba25dae	-5.08345	10.9369	-0.928116	9.80186	0.321494	1.07029	-1.39605	-2.60735	0.700844	-4.26242	D_0__Bacteria;D_1__Firmicutes;D_2__Bacilli;D_3__Bacillales;D_4__Staphylococcaceae;D_5__Staphylococcus
65f1bf2c536847e7267514e8d138b910	0.411104	0.145264	0.0359575	0.602416	-0.00138307	-0.00460475	-0.0454183	0.149159	-0.0753595	0.18213	D_0__Bacteria;D_1__Firmicutes;D_2__Clostridia;D_3__Clostridiales;D_4__Ruminococcaceae;D_5__Ruminococcaceae UCG-014;D_6__unidentified
66206d59214d8cc4ecb65a71e9350c9c	0.411104	0.145264	0.0359575	0.602416	-0.00138307	-0.00460475	-0.0454183	0.149159	-0.0753595	0.18213	D_0__Bacteria;D_1__Proteobacteria;D_2__Alphaproteobacteria;D_3__Rhizobiales;D_4__Rhizobiales Incertae Sedis;D_5__Phreatobacter;D_6__uncultured bacterium
6681e34793ddc2299a7ba83bab47c425	0.411104	0.145264	0.0359575	0.602416	-0.00138307	-0.00460475	-0.0454183	0.149159	-0.0753595	0.18213	D_0__Bacteria;D_1__Firmicutes;D_2__Bacilli;D_3__Bacillales;D_4__Paenibacillaceae;D_5__Paenibacillus
66f0cfaeeb226996506791d9d5ded4cd	0.411104	0.145264	0.0359575	0.602416	-0.00138307	-0.00460475	-0.0454183	0.149159	-0.0753595	0.18213	D_0__Bacteria;D_1__Proteobacteria;D_2__Deltaproteobacteria;D_3__Bdellovibrionales;D_4__Bacteriovoracaceae;D_5__Peredibacter
6757a37fdcbb6d7d3f77f443f65f76ac	-7.16305	5.58437	0.721523	-8.30008	-0.0547297	0.0984195	0.225621	-1.69039	-0.00191898	0.715106	D_0__Bacteria;D_1__Proteobacteria;D_2__Alphaproteobacteria
67af8ea66a8349d04cd4bda199abe5da	-0.270127	0.867747	0.370597	0.215413	-0.436709	0.443405	0.1864	-0.435863	-0.22081	2.90485	D_0__Bacteria;D_1__Planctomycetes;D_2__Planctomycetacia;D_3__Gemmatales;D_4__Gemmataceae;D_5__Fimbriiglobus;D_6__Gemmata sp. Br1-2
67ff81f260a2a71f0a15a9bf0ac876d4	0.411104	0.145264	0.0359575	0.602416	-0.00138307	-0.00460475	-0.0454183	0.149159	-0.0753595	0.18213	D_0__Bacteria;D_1__Bacteroidetes;D_2__Bacteroidia;D_3__Cytophagales;D_4__Spirosomaceae;D_5__Larkinella
68db1e9dec36dedc5620a35680f44c33	0.411104	0.145264	0.0359575	0.602416	-0.00138307	-0.00460475	-0.0454183	0.149159	-0.0753595	0.18213	D_0__Bacteria;D_1__Proteobacteria;D_2__Gammaproteobacteria;D_3__Betaproteobacteriales;D_4__Burkholderiaceae;D_5__Curvibacter
68e6868e23a6c628f1a218ca46e11ae4	0.411104	0.145264	0.0359575	0.602416	-0.00138307	-0.00460475	-0.0454183	0.149159	-0.0753595	0.18213	D_0__Bacteria;D_1__Bacteroidetes;D_2__Bacteroidia;D_3__Chitinophagales;D_4__Chitinophagaceae;D_5__uncultured;D_6__Chitinophagaceae bacterium 1-116
692c5e4d73cb7ec7d3fdd09815db75df	0.411104	0.145264	0.0359575	0.602416	-0.00138307	-0.00460475	-0.0454183	0.149159	-0.0753595	0.18213	D_0__Bacteria;D_1__Proteobacteria;D_2__Alphaproteobacteria;D_3__Rhodobacterales;D_4__Rhodobacteraceae;D_5__Defluviimonas
696b69e9ef2a73afd488010dad9875a4	0.411104	0.145264	0.0359575	0.602416	-0.00138307	-0.00460475	-0.0454183	0.149159	-0.0753595	0.18213	D_0__Bacteria;D_1__Patescibacteria;D_2__Gracilibacteria;D_3__JGI 0000069-P22;D_4__uncultured bacterium;D_5__uncultured bacterium;D_6__uncultured bacterium
69beaeda69af94d0ffa1e11ac20a4ac6	-7.63534	5.28612	0.580446	-4.03301	-0.00232685	0.141632	0.176155	0.0870512	0.152203	-0.732715	D_0__Bacteria;D_1__Planctomycetes;D_2__Planctomycetacia;D_3__Pirellulales;D_4__Pirellulaceae;D_5__Pirellula;D_6__Pirellula sp. SH-Sr6A
69e7e4b4ceec4172f8b55e098cde8b22	0.411104	0.145264	0.0359575	0.602416	-0.00138307	-0.00460475	-0.0454183	0.149159	-0.0753595	0.18213	D_0__Bacteria;D_1__Proteobacteria;D_2__Alphaproteobacteria;D_3__Sphingomonadales;D_4__Sphingomonadaceae
6a8118b17d1d40cf877db24449ceb616	0.411104	0.145264	0.0359575	0.602416	-0.00138307	-0.00460475	-0.0454183	0.149159	-0.0753595	0.18213	D_0__Bacteria;D_1__Firmicutes;D_2__Clostridia;D_3__Clostridiales;D_4__Ruminococcaceae;D_5__Oscillibacter;D_6__uncultured bacterium
6a9c0a65afc70bd1d943a80ac72f9383	0.411104	0.145264	0.0359575	0.602416	-0.00138307	-0.00460475	-0.0454183	0.149159	-0.0753595	0.18213	D_0__Bacteria;D_1__Patescibacteria;D_2__Parcubacteria;D_3__Candidatus Nomurabacteria;D_4__uncultured bacterium;D_5__uncultured bacterium;D_6__uncultured bacterium
6aaac37f56d07ffcea4fe9ef1cd00d2f	0.411104	0.145264	0.0359575	0.602416	-0.00138307	-0.00460475	-0.0454183	0.149159	-0.0753595	0.18213	D_0__Bacteria;D_1__Firmicutes;D_2__Clostridia;D_3__Clostridiales;D_4__Lachnospiraceae;D_5__Blautia
6b3bfbbb7da3b55d3d183c4feb1d3bc7	-5.54037	4.98352	0.463351	-10.6969	0.10645	0.185359	0.0858168	-2.91301	0.0645563	0.481565	D_0__Bacteria;D_1__Proteobacteria;D_2__Deltaproteobacteria;D_3__Bdellovibrionales;D_4__Bdellovibrionaceae;D_5__Bdellovibrio;D_6__metagenome
6b421a77f503a0438bf596579dc02dc2	1.59409	-1.44537	0.504716	-0.312752	-0.0759342	-0.161525	0.304585	-0.246461	0.0989372	-2.52806	D_0__Bacteria;D_1__Proteobacteria;D_2__Alphaproteobacteria;D_3__Acetobacterales;D_4__Acetobacteraceae;D_5__Roseomonas;D_6__Roseomonas frigidaquae
6bd8bdc08257c42a63097ae67d5590ff	-0.677637	-1.95827	0.151385	-0.35523	-0.0766923	0.112206	0.183061	0.370093	0.0467195	0.767133	D_0__Bacteria;D_1__Verrucomicrobia;D_2__Verrucomicrobiae;D_3__Verrucomicrobiales;D_4__Verrucomicrobiaceae;D_5__uncultured
6c13b7af96c174cd3abbbccd5ca6302e	2.21195	-2.75215	-0.0359002	-0.0667875	-0.0763451	-0.324511	0.188709	-0.753218	-0.0579392	1.4734	D_0__Bacteria
6c3fb343f46983254cdb83e99fa07a49	-1.6824	-3.88884	0.489444	-11.0465	0.00262219	-0.993086	0.178936	1.31192	0.176574	0.436412	D_0__Bacteria;D_1__Proteobacteria;D_2__Alphaproteobacteria;D_3__Rhodobacterales;D_4__Rhodobacteraceae
6c921e3ae0af506f54295d074ca071bc	0.411104	0.145264	0.0359575	0.602416	-0.00138307	-0.00460475	-0.0454183	0.149159	-0.0753595	0.18213	D_0__Bacteria;D_1__Firmicutes;D_2__Clostridia;D_3__Clostridiales;D_4__Lachnospiraceae;D_5__A2
6c9b84ee98131f2da9c9f51898e6e9c4	0.411104	0.145264	0.0359575	0.602416	-0.00138307	-0.00460475	-0.0454183	0.149159	-0.0753595	0.18213	D_0__Bacteria;D_1__Proteobacteria;D_2__Gammaproteobacteria;D_3__Pseudomonadales;D_4__Pseudomonadaceae;D_5__Pseudomonas
6d4f53b9fa39ebb6f105724cebc97d23	-0.295719	-3.71812	-0.0523871	0.715444	-0.0526762	-3.42556	0.15081	-0.853074	0.26993	-1.73477	D_0__Bacteria
6d62b0a35476c9e5221c888ad803d515	0.411104	0.145264	0.0359575	0.602416	-0.00138307	-0.00460475	-0.0454183	0.149159	-0.0753595	0.18213	D_0__Bacteria;D_1__Proteobacteria;D_2__Alphaproteobacteria;D_3__Micavibrionales;D_4__uncultured;D_5__uncultured bacterium;D_6__uncultured bacterium
6de8fff163b98c8aa71aeec462c52f49	1.09584	-0.747775	-0.0938029	-0.733027	0.201475	0.190049	0.0470849	1.9015	0.199079	-2.55416	D_0__Bacteria;D_1__Proteobacteria;D_2__Alphaproteobacteria;D_3__Caulobacterales;D_4__Caulobacteraceae;D_5__Phenylobacterium
6e0f9d60b3729c86b31a72bc587db1e7	0.411104	0.145264	0.0359575	0.602416	-0.00138307	-0.00460475	-0.0454183	0.149159	-0.0753595	0.18213	D_0__Bacteria;D_1__Proteobacteria;D_2__Alphaproteobacteria;D_3__Rhodobacterales;D_4__Rhodobacteraceae
6e6ce64eff6eff76a020e2a9b6d74f94	-5.38903	2.58704	0.86584	13.4305	-0.194969	0.113608	0.248268	1.39515	0.0833276	-0.955199	D_0__Bacteria;D_1__Bacteroidetes;D_2__Bacteroidia;D_3__Chitinophagales;D_4__Chitinophagaceae;D_5__uncultured;D_6__metagenome
6e6e1761a5e1ef79b8f6653199f480e3	1.47496	2.60363	-0.214634	1.66775	-0.0121492	-0.672501	-0.000769746	-0.933648	0.24589	-2.12009	D_0__Bacteria;D_1__Proteobacteria;D_2__Alphaproteobacteria;D_3__Tistrellales;D_4__Tistrellaceae;D_5__Tistrella
6e9594a6005cc8cede0ca7532ff77bfa	4.8355	-1.43133	0.187378	-9.12898	0.0194978	-0.0559858	0.161234	0.169784	0.192355	-0.671906	D_0__Bacteria;D_1__Bacteroidetes;D_2__Bacteroidia;D_3__Sphingobacteriales;D_4__Sphingobacteriaceae;D_5__Pedobacter;D_6__Pedobacter glucosidilyticus
6edbaf2be3a12cbe89bbaf6fdaf6a8b0	0.411104	0.145264	0.0359575	0.602416	-0.00138307	-0.00460475	-0.0454183	0.149159	-0.0753595	0.18213	D_0__Bacteria;D_1__Proteobacteria;D_2__Alphaproteobacteria;D_3__Rhizobiales;D_4__Xanthobacteraceae;D_5__Xanthobacter
6f3f68e5c8e2a11b388ddbbea9fa182d	0.378076	-4.42343	-1.86506	0.319575	-0.00575149	-2.49239	0.0642837	-0.26673	0.179172	0.532335	D_0__Bacteria;D_1__Proteobacteria;D_2__Gammaproteobacteria;D_3__Pseudomonadales;D_4__Pseudomonadaceae;D_5__Pseudomonas
6f6b175b91b481085ff31f57da023d63	0.411104	0.145264	0.0359575	0.602416	-0.00138307	-0.00460475	-0.0454183	0.149159	-0.0753595	0.18213	D_0__Bacteria;D_1__Proteobacteria;D_2__Alphaproteobacteria;D_3__Sphingomonadales;D_4__Sphingomonadaceae;D_5__Sandaracinobacter;D_6__uncultured bacterium
6f84e73392bde7a0eabdaff60eed0b5e	0.411104	0.145264	0.0359575	0.602416	-0.00138307	-0.00460475	-0.0454183	0.149159	-0.0753595	0.18213	D_0__Bacteria;D_1__Proteobacteria;D_2__Alphaproteobacteria;D_3__Micavibrionales;D_4__uncultured
6f935156f5cd8cec450f4e8535d08283	-11.0154	-2.29803	0.30633	-5.30445	0.106924	0.278888	0.0148837	-2.20632	0.191891	1.28734	D_0__Bacteria;D_1__Verrucomicrobia;D_2__Verrucomicrobiae;D_3__Opitutales;D_4__Opitutaceae;D_5__Lacunisphaera;D_6__metagenome
6fb6343e4f2b3200979b3d73dbcc6970	0.411104	0.145264	0.0359575	0.602416	-0.00138307	-0.00460475	-0.0454183	0.149159	-0.0753595	0.18213	D_0__Bacteria;D_1__Bacteroidetes;D_2__Bacteroidia;D_3__Chitinophagales;D_4__Saprospiraceae;D_5__Haliscomenobacter
705e5a5b929be7a7acfda7721bb4b79c	0.411104	0.145264	0.0359575	0.602416	-0.00138307	-0.00460475	-0.0454183	0.149159	-0.0753595	0.18213	D_0__Bacteria;D_1__Proteobacteria;D_2__Gammaproteobacteria;D_3__Betaproteobacteriales;D_4__Burkholderiaceae
70a60612f186462ac3e8cd7ffb50690c	14.5378	-3.53652	-0.233043	-4.99132	-0.00538117	0.314626	0.101113	-1.75508	-0.0632664	0.173281	D_0__Bacteria;D_1__Proteobacteria;D_2__Alphaproteobacteria;D_3__Rhodobacterales;D_4__Rhodobacteraceae;D_5__Paracoccus
71095e2bbc44786d745a841fc64ef190	0.411104	0.145264	0.0359575	0.602416	-0.00138307	-0.00460475	-0.0454183	0.149159	-0.0753595	0.18213	D_0__Bacteria;D_1__Bacteroidetes;D_2__Bacteroidia;D_3__Chitinophagales;D_4__Chitinophagaceae;D_5__Sediminibacterium
7149b54fd806e8d85afcab411d930a5d	0.411104	0.145264	0.0359575	0.602416	-0.00138307	-0.00460475	-0.0454183	0.149159	-0.0753595	0.18213	D_0__Bacteria;D_1__Bacteroidetes;D_2__Bacteroidia;D_3__Cytophagales;D_4__Spirosomaceae
717a35aa5a02917f7b4204cf31eb1a85	0.411104	0.145264	0.0359575	0.602416	-0.00138307	-0.00460475	-0.0454183	0.149159	-0.0753595	0.18213	D_0__Bacteria;D_1__Planctomycetes;D_2__Planctomycetacia;D_3__Gemmatales;D_4__Gemmataceae;D_5__Gemmata
717e05b5e6240b11af9d4b9997600c40	-7.61	0.20446	0.265428	-7.46055	0.0823709	0.0263162	0.0809684	-0.0342287	0.13506	0.941845	D_0__Bacteria;D_1__Proteobacteria;D_2__Alphaproteobacteria;D_3__Azospirillales;D_4__Azospirillaceae;D_5__Niveispirillum;D_6__uncultured bacterium
71bbd56db39c50386cf18f1d2eabac2d	0.411104	0.145264	0.0359575	0.602416	-0.00138307	-0.00460475	-0.0454183	0.149159	-0.0753595	0.18213	D_0__Bacteria;D_1__Proteobacteria;D_2__Deltaproteobacteria;D_3__Myxococcales;D_4__Phaselicystidaceae;D_5__Phaselicystis;D_6__uncultured bacterium
71ee3e0ae8574f793589c0cebf5fd0cc	0.411104	0.145264	0.0359575	0.602416	-0.00138307	-0.00460475	-0.0454183	0.149159	-0.0753595	0.18213	D_0__Bacteria;D_1__Bacteroidetes;D_2__Bacteroidia;D_3__Sphingobacteriales;D_4__env.OPS 17;D_5__uncultured Bacteroidetes bacterium;D_6__uncultured Bacteroidetes bacterium
7201ccafc5449a7e183cb12ec4baab62	-3.66932	-3.77221	-0.181389	8.93409	-0.0364621	0.29469	0.197484	0.0621489	0.0734908	1.81934	D_0__Bacteria;D_1__Proteobacteria;D_2__Alphaproteobacteria;D_3__Rhodospirillales;D_4__uncultured
720aff9f430d0389c57274e3c80d3df9	0.411104	0.145264	0.0359575	0.602416	-0.00138307	-0.00460475	-0.0454183	0.149159	-0.0753595	0.18213	D_0__Bacteria;D_1__Bacteroidetes;D_2__Bacteroidia;D_3__Chitinophagales;D_4__Chitinophagaceae;D_5__Flavihumibacter;D_6__uncultured bacterium
7215c9fa53483e5a24edfcd5785cad9d	-2.28386	1.01941	-0.0252951	16.9711	0.0512077	0.251856	0.0310309	0.672234	0.162148	-0.747263	D_0__Bacteria;D_1__Verrucomicrobia;D_2__Verrucomicrobiae;D_3__Verrucomicrobiales;D_4__Verrucomicrobiaceae;D_5__Prosthecobacter;D_6__uncultured bacterium
721bbde09abf2f51fc7d8caeab5b22f1	0.411104	0.145264	0.0359575	0.602416	-0.00138307	-0.00460475	-0.0454183	0.149159	-0.0753595	0.18213	D_0__Bacteria;D_1__Firmicutes;D_2__Clostridia;D_3__Clostridiales;D_4__Clostridiaceae 1;D_5__Clostridium sensu stricto 1;D_6__uncultured bacterium
72294178aa1b28b6296870c5eafa24e0	-2.14671	-2.50633	-0.680394	-5.13125	0.0251104	0.164713	0.0418722	-0.806589	0.242488	0.490204	D_0__Bacteria;D_1__Deinococcus-Thermus;D_2__Deinococci;D_3__Deinococcales;D_4__Deinococcaceae;D_5__Deinococcus
726b2622ca5b7905db19a1a04da1296d	0.411104	0.145264	0.0359575	0.602416	-0.00138307	-0.00460475	-0.0454183	0.149159	-0.0753595	0.18213	D_0__Bacteria;D_1__Proteobacteria;D_2__Deltaproteobacteria;D_3__Bdellovibrionales;D_4__Bacteriovoracaceae;D_5__Peredibacter
728374a1364f2d41416f6d9b55eb6fa1	0.411104	0.145264	0.0359575	0.602416	-0.00138307	-0.00460475	-0.0454183	0.149159	-0.0753595	0.18213	D_0__Bacteria;D_1__Proteobacteria;D_2__Deltaproteobacteria;D_3__Bdellovibrionales;D_4__Bdellovibrionaceae;D_5__Bdellovibrio;D_6__uncultured bacterium
7286609f24d1941bd382b65127e5590a	0.430856	0.168158	0.340612	0.584511	-1.04222	0.980775	-0.15792	-0.977286	0.0691297	-0.185844	D_0__Bacteria;D_1__Cyanobacteria;D_2__Melainabacteria;D_3__Vampirovibrionales;D_4__uncultured Vampirovibrio sp.;D_5__uncultured Vampirovibrio sp.;D_6__uncultured Vampirovibrio sp.
72e19488279c327699ffd506656ccf21	0.411104	0.145264	0.0359575	0.602416	-0.00138307	-0.00460475	-0.0454183	0.149159	-0.0753595	0.18213	D_0__Bacteria;D_1__Proteobacteria;D_2__Alphaproteobacteria;D_3__Rhodospirillales;D_4__uncultured;D_5__uncultured bacterium;D_6__uncultured bacterium
72e530a4206f2e4804d502f4dfca8387	0.411104	0.145264	0.0359575	0.602416	-0.00138307	-0.00460475	-0.0454183	0.149159	-0.0753595	0.18213	D_0__Bacteria;D_1__Bacteroidetes;D_2__Bacteroidia;D_3__Bacteroidales;D_4__Muribaculaceae;D_5__uncultured bacterium;D_6__uncultured bacterium
731d9d7f7bce53a7dd5d190aabdedb5d	-0.449287	0.287124	0.370387	-4.38927	0.0427223	0.093828	0.129507	0.172446	0.0986059	0.19854	D_0__Bacteria;D_1__Proteobacteria;D_2__Gammaproteobacteria;D_3__Betaproteobacteriales;D_4__Methylophilaceae;D_5__Methylophilus;D_6__uncultured soil bacterium
731f05b0a2cd5a295eed1bf67823ec44	0.411104	0.145264	0.0359575	0.602416	-0.00138307	-0.00460475	-0.0454183	0.149159	-0.0753595	0.18213	D_0__Bacteria;D_1__Firmicutes;D_2__Clostridia;D_3__Clostridiales;D_4__Ruminococcaceae;D_5__Ruminiclostridium 6;D_6__uncultured bacterium
73631375411059dad22b2da01a10ec11	0.411104	0.145264	0.0359575	0.602416	-0.00138307	-0.00460475	-0.0454183	0.149159	-0.0753595	0.18213	D_0__Bacteria;D_1__Bacteroidetes;D_2__Bacteroidia;D_3__Cytophagales;D_4__Spirosomaceae;D_5__Flectobacillus;D_6__uncultured bacterium
73a6b93657c0395e1ef7a0bd9c4215f6	0.0187998	0.741672	-4.33094	0.340097	-1.85297	-0.287709	-0.38162	-4.02918	0.485767	1.6574	D_0__Bacteria;D_1__Deinococcus-Thermus;D_2__Deinococci;D_3__Deinococcales;D_4__Deinococcaceae;D_5__Deinococcus
73ea63cc2d8d1697255d8fda775cd6ba	0.297113	0.242632	0.469007	-13.5598	0.0352424	0.108045	0.141309	-2.26357	0.0582119	0.177085	D_0__Bacteria;D_1__Proteobacteria;D_2__Alphaproteobacteria;D_3__Azospirillales;D_4__Azospirillaceae;D_5__Niveispirillum;D_6__uncultured bacterium
741f591910fdd4012afe8f7ea4e0a2d3	0.411104	0.145264	0.0359575	0.602416	-0.00138307	-0.00460475	-0.0454183	0.149159	-0.0753595	0.18213	D_0__Bacteria;D_1__Cyanobacteria;D_2__Sericytochromatia
742f0b38bd3f9e8ddfca4b6d13877ccb	-1.43101	3.42106	0.827129	-5.92132	-0.304365	0.692511	0.373863	0.719568	-0.201938	1.37748	D_0__Bacteria;D_1__Proteobacteria
74b2d08f9602fc462e24330f4f13b140	0.411104	0.145264	0.0359575	0.602416	-0.00138307	-0.00460475	-0.0454183	0.149159	-0.0753595	0.18213	D_0__Bacteria;D_1__Proteobacteria;D_2__Alphaproteobacteria;D_3__Sphingomonadales;D_4__Sphingomonadaceae;D_5__Sandarakinorhabdus;D_6__Sandarakinorhabdus sp. A14
752fe6f7f779240ca86640e863b354c5	0.411104	0.145264	0.0359575	0.602416	-0.00138307	-0.00460475	-0.0454183	0.149159	-0.0753595	0.18213	D_0__Bacteria;D_1__Proteobacteria;D_2__Deltaproteobacteria;D_3__Bdellovibrionales;D_4__Bacteriovoracaceae;D_5__Peredibacter
7564116474d8fb7e3f25aabbf3a1945f	0.411104	0.145264	0.0359575	0.602416	-0.00138307	-0.00460475	-0.0454183	0.149159	-0.0753595	0.18213	D_0__Bacteria
75c7e84b89affffcf99b13b1781a6b1b	0.411104	0.145264	0.0359575	0.602416	-0.00138307	-0.00460475	-0.0454183	0.149159	-0.0753595	0.18213	D_0__Bacteria;D_1__Bacteroidetes;D_2__Bacteroidia;D_3__Bacteroidales;D_4__Muribaculaceae;D_5__uncultured bacterium;D_6__uncultured bacterium
7636af15d940ecf98de620b68c1d9db1	0.380481	0.167015	1.02478	0.530237	-1.45835	0.479128	0.448729	0.116449	-0.242398	0.752908	D_0__Bacteria;D_1__Proteobacteria;D_2__Alphaproteobacteria;D_3__Rhizobiales;D_4__Devosiaceae;D_5__Devosia
7654c4767bedf082680595f8e5b50e63	0.347687	0.332688	-0.690932	0.658174	0.181569	-0.119482	0.340891	-0.28887	-0.00628943	-1.09598	D_0__Bacteria;D_1__Proteobacteria;D_2__Gammaproteobacteria;D_3__Xanthomonadales;D_4__Xanthomonadaceae;D_5__Arenimonas
7678c331962420b1b0d677f701b8e823	0.411104	0.145264	0.0359575	0.602416	-0.00138307	-0.00460475	-0.0454183	0.149159	-0.0753595	0.18213	D_0__Bacteria;D_1__Proteobacteria;D_2__Gammaproteobacteria;D_3__Betaproteobacteriales;D_4__Nitrosomonadaceae;D_5__oc32
76addc8524e10c6faff0161e36a1987a	0.170284	-0.865027	-0.810955	0.608078	1.78407	0.963301	-0.533194	0.123775	-0.206784	-0.0843383	Unassigned
76b219eb7351347070ab7205275b9c02	0.411104	0.145264	0.0359575	0.602416	-0.00138307	-0.00460475	-0.0454183	0.149159	-0.0753595	0.18213	D_0__Bacteria;D_1__Bacteroidetes;D_2__Bacteroidia;D_3__Bacteroidales;D_4__Muribaculaceae;D_5__uncultured Bacteroidales bacterium;D_6__uncultured Bacteroidales bacterium
76f3df5cf5d1d296eccca8285c9df30b	0.411104	0.145264	0.0359575	0.602416	-0.00138307	-0.00460475	-0.0454183	0.149159	-0.0753595	0.18213	D_0__Bacteria;D_1__Proteobacteria;D_2__Alphaproteobacteria;D_3__Rhodobacterales;D_4__Rhodobacteraceae;D_5__Paracoccus
76fe5bfaf9792607e41a95889d28ca32	11.8266	-7.52868	-0.509225	-2.93221	-0.452719	0.240117	0.328871	-1.20478	-0.0728067	1.09845	D_0__Bacteria;D_1__Proteobacteria;D_2__Gammaproteobacteria;D_3__Betaproteobacteriales;D_4__Burkholderiaceae;D_5__Comamonas
770d40ec25a42112702e0691c044feb4	0.898355	-3.57544	0.0242685	-2.26291	-0.0615166	-0.70617	0.148697	0.76699	0.196101	-0.37483	D_0__Bacteria;D_1__Bacteroidetes;D_2__Bacteroidia;D_3__Cytophagales;D_4__Spirosomaceae;D_5__Rudanella;D_6__Rudanella lutea DSM 19387
77fd69b4ebf1af194961495a49400247	0.213881	-1.79255	-0.546815	0.618778	0.0795237	-1.12867	0.19457	-0.360272	0.0880574	-0.335252	D_0__Bacteria;D_1__Bacteroidetes;D_2__Bacteroidia;D_3__Cytophagales;D_4__Cyclobacteriaceae;D_5__Algoriphagus
784e85561910c5c349545ebbb06cb4d5	0.411104	0.145264	0.0359575	0.602416	-0.00138307	-0.00460475	-0.0454183	0.149159	-0.0753595	0.18213	D_0__Bacteria;D_1__Verrucomicrobia;D_2__Verrucomicrobiae;D_3__Verrucomicrobiales;D_4__Verrucomicrobiaceae;D_5__uncultured;D_6__uncultured Verrucomicrobia bacterium
7876a5906e5be58d068237cd0b6ebb3c	0.410241	0.145334	0.64108	0.615376	0.518348	-0.00396484	0.374934	0.149876	-0.460955	0.291072	D_0__Bacteria;D_1__Proteobacteria;D_2__Gammaproteobacteria;D_3__Gammaproteobacteria Incertae Sedis;D_4__Unknown Family;D_5__Acidibacter
78a5149ffb21d2c6268bb3053f086d03	0.554716	1.19684	-0.494347	0.952824	-0.11476	0.604371	-0.0632065	2.04176	-0.186099	3.51939	D_0__Bacteria;D_1__Proteobacteria;D_2__Gammaproteobacteria;D_3__Xanthomonadales;D_4__Xanthomonadaceae;D_5__Thermomonas
78db7fa6b16b73b101fbb8b282b5330e	11.2593	-2.02193	-0.416701	-0.624168	0.0201519	0.251864	0.120448	-0.814419	0.0492368	-0.323246	D_0__Bacteria;D_1__Proteobacteria;D_2__Gammaproteobacteria;D_3__Pseudomonadales;D_4__Pseudomonadaceae;D_5__Pseudomonas
791f60904f21dd18c6514f29c03fab1b	0.411104	0.145264	0.0359575	0.602416	-0.00138307	-0.00460475	-0.0454183	0.149159	-0.0753595	0.18213	D_0__Bacteria;D_1__Verrucomicrobia;D_2__Verrucomicrobiae;D_3__Verrucomicrobiales;D_4__Rubritaleaceae;D_5__Luteolibacter
7920638ccb223718f28f607ed83abd9b	-9.5653	-0.866148	0.470135	-15.5579	0.227411	0.345012	-0.0693603	-0.399366	0.217138	1.03109	D_0__Bacteria;D_1__Proteobacteria;D_2__Gammaproteobacteria;D_3__Oceanospirillales;D_4__Pseudohongiellaceae;D_5__Pseudohongiella;D_6__metagenome
79276373456f76c2665e4b9a8c193b72	-0.656195	0.840479	0.677214	-0.459044	-0.516514	-0.0177386	0.146874	-1.03102	0.0154571	0.250118	D_0__Bacteria;D_1__Actinobacteria;D_2__Actinobacteria;D_3__Micrococcales;D_4__Microbacteriaceae
7acccd3718e3431e05ad638784ea9ba5	0.411104	0.145264	0.0359575	0.602416	-0.00138307	-0.00460475	-0.0454183	0.149159	-0.0753595	0.18213	D_0__Bacteria;D_1__Firmicutes;D_2__Clostridia;D_3__Clostridiales;D_4__Ruminococcaceae;D_5__Ruminiclostridium 1;D_6__uncultured bacterium
7ad94fb545deca4a63f24389cff0b9dc	0.411104	0.145264	0.0359575	0.602416	-0.00138307	-0.00460475	-0.0454183	0.149159	-0.0753595	0.18213	D_0__Bacteria;D_1__Chloroflexi;D_2__Chloroflexia;D_3__Chloroflexales;D_4__Herpetosiphonaceae;D_5__Herpetosiphon
7b1fbbbcae550d0ec24eda24270e8143	0.411104	0.145264	0.0359575	0.602416	-0.00138307	-0.00460475	-0.0454183	0.149159	-0.0753595	0.18213	D_0__Bacteria;D_1__Proteobacteria;D_2__Alphaproteobacteria;D_3__Rickettsiales;D_4__Rickettsiaceae
7bfe9e2c96155af6078263554454da73	7.25551	-4.43874	0.0528941	-9.73195	-0.164426	0.0705776	0.177072	-0.184066	0.150391	-1.10215	D_0__Bacteria;D_1__Bacteroidetes;D_2__Bacteroidia;D_3__Flavobacteriales;D_4__Flavobacteriaceae;D_5__Flavobacterium;D_6__Flavobacterium sp. HME6421
7c00c6b729f454430f4acc50344201e6	-3.33675	2.7392	0.476663	9.41672	-0.107186	0.291385	0.285851	1.22849	0.0744034	-0.999265	D_0__Bacteria;D_1__Bacteroidetes;D_2__Ignavibacteria;D_3__OPB56;D_4__uncultured bacterium;D_5__uncultured bacterium;D_6__uncultured bacterium
7c42e392c9e68e6de5e7edae24aa89c2	0.411104	0.145264	0.0359575	0.602416	-0.00138307	-0.00460475	-0.0454183	0.149159	-0.0753595	0.18213	D_0__Bacteria;D_1__Firmicutes;D_2__Erysipelotrichia;D_3__Erysipelotrichales;D_4__Erysipelotrichaceae;D_5__Ileibacterium;D_6__Erysipelotrichaceae bacterium NYU-BL-F16
7c9260cb39c10fef45b09ad77d5adb8f	0.411104	0.145264	0.0359575	0.602416	-0.00138307	-0.00460475	-0.0454183	0.149159	-0.0753595	0.18213	D_0__Bacteria;D_1__Actinobacteria;D_2__Actinobacteria;D_3__Micrococcales;D_4__Microbacteriaceae
7cb52614ff06fb354c3f00880a2b1a48	0.411104	0.145264	0.0359575	0.602416	-0.00138307	-0.00460475	-0.0454183	0.149159	-0.0753595	0.18213	D_0__Bacteria;D_1__Bacteroidetes;D_2__Rhodothermia;D_3__Rhodothermales;D_4__Rhodothermaceae;D_5__uncultured
7cc15ac923574d0945e48ab552aeb2ff	-5.306	7.2194	0.703642	-5.26322	0.0542498	0.408589	0.0656579	0.83083	0.0396675	-0.1577	D_0__Bacteria;D_1__Proteobacteria
7cea0f62f953f41492daca3596e1160a	0.411104	0.145264	0.0359575	0.602416	-0.00138307	-0.00460475	-0.0454183	0.149159	-0.0753595	0.18213	D_0__Bacteria;D_1__Proteobacteria;D_2__Gammaproteobacteria;D_3__Betaproteobacteriales;D_4__Rhodocyclaceae
7d885cee81ec3d042909cb63eff37d00	0.411104	0.145264	0.0359575	0.602416	-0.00138307	-0.00460475	-0.0454183	0.149159	-0.0753595	0.18213	D_0__Bacteria;D_1__Proteobacteria;D_2__Alphaproteobacteria;D_3__Rhizobiales;D_4__Devosiaceae;D_5__Devosia
7dc4051352df51172f175c7f491675f5	-5.78344	7.78589	0.718712	-8.86055	0.0664994	0.150254	0.125779	-1.35589	-0.0305652	0.63751	D_0__Bacteria;D_1__Planctomycetes;D_2__Phycisphaerae;D_3__Phycisphaerales;D_4__Phycisphaeraceae;D_5__SM1A02;D_6__metagenome
7ddefacda0a439c4710954b53613b068	0.411104	0.145264	0.0359575	0.602416	-0.00138307	-0.00460475	-0.0454183	0.149159	-0.0753595	0.18213	D_0__Bacteria;D_1__Bacteroidetes;D_2__Bacteroidia;D_3__Flavobacteriales;D_4__Flavobacteriaceae;D_5__Flavobacterium;D_6__Flavobacterium hauense
7de42dac4ee1dbca9f866bdd2b278633	1.76843	-4.2176	0.205799	10.6861	-0.108415	0.104698	0.186954	0.453682	0.129073	-0.419236	D_0__Bacteria;D_1__Proteobacteria;D_2__Alphaproteobacteria;D_3__Paracaedibacterales;D_4__Paracaedibacteraceae;D_5__uncultured;D_6__uncultured bacterium
7de8fbd366a0be2717b08990b320a1b9	0.204079	1.13701	0.324575	0.635266	-0.186581	0.482693	0.169029	1.49018	0.0895396	-1.75019	D_0__Bacteria
7e28e931e22ab6d6621e7544a0a8e5fe	0.411104	0.145264	0.0359575	0.602416	-0.00138307	-0.00460475	-0.0454183	0.149159	-0.0753595	0.18213	D_0__Bacteria;D_1__Verrucomicrobia;D_2__Verrucomicrobiae;D_3__Verrucomicrobiales;D_4__Verrucomicrobiaceae;D_5__uncultured;D_6__metagenome
7e5a8af7f612a6adaadbcfcb6748cce5	-9.78486	7.1073	0.918531	-4.64946	-0.0285307	-0.183577	0.121658	0.877007	0.16368	-1.30775	D_0__Bacteria;D_1__Proteobacteria;D_2__Alphaproteobacteria;D_3__uncultured;D_4__uncultured bacterium;D_5__uncultured bacterium;D_6__uncultured bacterium
7e7deb01f0491d33ecb87427fcbeb1ee	4.17722	-2.01736	-0.000223834	-0.161337	0.00226611	0.276574	0.149127	0.732205	0.12802	0.019107	D_0__Bacteria;D_1__Bacteroidetes;D_2__Bacteroidia;D_3__Chitinophagales;D_4__Chitinophagaceae;D_5__Sediminibacterium
7ea4b157e51f38c83a0693ce6ea70f53	8.4761	-3.00588	-0.230947	-1.72677	0.262967	0.0479513	0.0599084	-0.760985	-0.0679653	0.239986	D_0__Bacteria;D_1__Proteobacteria;D_2__Alphaproteobacteria;D_3__Rhizobiales;D_4__Rhizobiaceae;D_5__Ochrobactrum
7ea68af190d5117685ba1f1a1f8c248a	0.411104	0.145264	0.0359575	0.602416	-0.00138307	-0.00460475	-0.0454183	0.149159	-0.0753595	0.18213	D_0__Bacteria;D_1__Proteobacteria;D_2__Deltaproteobacteria;D_3__Bdellovibrionales;D_4__Bacteriovoracaceae;D_5__Peredibacter;D_6__metagenome
7ead17a076e7b7b419bf50abe7eee3f4	0.411104	0.145264	0.0359575	0.602416	-0.00138307	-0.00460475	-0.0454183	0.149159	-0.0753595	0.18213	D_0__Bacteria;D_1__Proteobacteria;D_2__Alphaproteobacteria;D_3__Rhizobiales;D_4__Beijerinckiaceae;D_5__Bosea
7ebbb1e6f79a2910951c191a4bf1df66	1.97953	-1.08397	0.18906	-1.26026	0.0233102	0.210826	0.132681	0.234687	0.136419	-0.155321	D_0__Bacteria;D_1__Proteobacteria;D_2__Gammaproteobacteria;D_3__Betaproteobacteriales;D_4__Rhodocyclaceae;D_5__Methyloversatilis
7edb33f7e2a708b8158295c359513f1e	-4.90412	2.29705	0.313794	-2.71748	0.135855	0.446016	-0.0533259	-1.53172	-0.0332289	1.91632	D_0__Bacteria;D_1__Proteobacteria;D_2__Alphaproteobacteria;D_3__Caulobacterales;D_4__Hyphomonadaceae;D_5__Hyphomonas;D_6__uncultured bacterium
7f487c7a0be152c02cde02b45dfb8e2d	-2.13038	8.09355	0.581595	11.9016	0.108649	0.222668	0.0576526	0.588855	0.107537	-2.15901	D_0__Bacteria;D_1__Bacteroidetes;D_2__Bacteroidia;D_3__Chitinophagales;D_4__Chitinophagaceae;D_5__Parasegetibacter;D_6__uncultured bacterium
7f78fe85290d3d64f780a20955035fd3	0.0446013	2.20368	-0.16817	-2.39031	-0.0569413	0.339339	0.161648	-0.317962	0.111814	0.382623	D_0__Bacteria;D_1__Bacteroidetes;D_2__Bacteroidia;D_3__Flavobacteriales;D_4__Crocinitomicaceae;D_5__Fluviicola
8012da7c810e58147175f741af2a78d2	0.411104	0.145264	0.0359575	0.602416	-0.00138307	-0.00460475	-0.0454183	0.149159	-0.0753595	0.18213	D_0__Bacteria;D_1__Proteobacteria;D_2__Gammaproteobacteria;D_3__Betaproteobacteriales;D_4__Burkholderiaceae
805619c315231af3e676d65dc09b09b6	0.411104	0.145264	0.0359575	0.602416	-0.00138307	-0.00460475	-0.0454183	0.149159	-0.0753595	0.18213	D_0__Bacteria;D_1__Planctomycetes;D_2__Planctomycetacia;D_3__Planctomycetales;D_4__Rubinisphaeraceae;D_5__SH-PL14;D_6__Planctomyces sp. SH-PL14
8063f35f3b1cd3b7bc7e8c9606992763	0.411104	0.145264	0.0359575	0.602416	-0.00138307	-0.00460475	-0.0454183	0.149159	-0.0753595	0.18213	D_0__Bacteria;D_1__Verrucomicrobia;D_2__Verrucomicrobiae;D_3__Verrucomicrobiales;D_4__Rubritaleaceae;D_5__Luteolibacter
8067c17902fc9afed1c97e24bd1856db	0.368958	0.267223	-1.48797	0.570957	0.489042	-0.265397	-0.145554	0.0589395	-0.0092134	0.876078	D_0__Bacteria;D_1__Proteobacteria;D_2__Alphaproteobacteria;D_3__Acetobacterales;D_4__Acetobacteraceae;D_5__Roseomonas;D_6__Roseomonas genomospecies 4
80b49ff40d7cd8a06ecac0ee9f9ff692	0.411104	0.145264	0.0359575	0.602416	-0.00138307	-0.00460475	-0.0454183	0.149159	-0.0753595	0.18213	D_0__Bacteria;D_1__Proteobacteria;D_2__Alphaproteobacteria;D_3__Rickettsiales;D_4__SM2D12;D_5__unidentified marine bacterioplankton;D_6__unidentified marine bacterioplankton
80dfc7a45be5da80d1020881651034b1	0.0584961	-1.00777	-0.711793	2.86389	-0.034772	0.174242	0.151826	0.320887	0.1721	-0.114325	D_0__Bacteria;D_1__Proteobacteria;D_2__Alphaproteobacteria;D_3__Paracaedibacterales;D_4__Paracaedibacteraceae;D_5__Candidatus Paracaedibacter;D_6__endosymbiont of Acanthamoeba sp. KA/E9
80f1662b40ce6e47370431c54f86f67b	0.411104	0.145264	0.0359575	0.602416	-0.00138307	-0.00460475	-0.0454183	0.149159	-0.0753595	0.18213	D_0__Bacteria;D_1__Proteobacteria;D_2__Gammaproteobacteria;D_3__Betaproteobacteriales;D_4__Rhodocyclaceae
8128674e82971d6ecbfe5e40ffca7cb6	-3.98878	0.00666662	-0.336402	-3.32467	-0.0429417	-0.0300083	0.178385	0.389774	0.143945	0.609064	D_0__Bacteria;D_1__Gemmatimonadetes;D_2__Gemmatimonadetes;D_3__Gemmatimonadales;D_4__Gemmatimonadaceae;D_5__Gemmatirosa;D_6__uncultured bacterium
81537be52ea8049321958cba5df6a146	0.411104	0.145264	0.0359575	0.602416	-0.00138307	-0.00460475	-0.0454183	0.149159	-0.0753595	0.18213	D_0__Bacteria;D_1__Bacteroidetes;D_2__Bacteroidia;D_3__Sphingobacteriales;D_4__NS11-12 marine group;D_5__uncultured Bacteroidetes bacterium;D_6__uncultured Bacteroidetes bacterium
81bbc64833eb09454bb4f670adc211c1	0.411104	0.145264	0.0359575	0.602416	-0.00138307	-0.00460475	-0.0454183	0.149159	-0.0753595	0.18213	D_0__Bacteria;D_1__Bacteroidetes;D_2__Bacteroidia;D_3__Chitinophagales;D_4__37-13;D_5__uncultured bacterium;D_6__uncultured bacterium
820f6693f569e339f183638cd73a7fe6	-3.96691	10.7515	-0.809124	6.95075	0.307248	1.02371	-1.29334	-2.30328	0.637707	-4.05969	D_0__Bacteria;D_1__Actinobacteria;D_2__Actinobacteria;D_3__Corynebacteriales;D_4__Corynebacteriaceae;D_5__Lawsonella;D_6__uncultured bacterium
82b6b13c800633859b139cf0569b4cda	0.411104	0.145264	0.0359575	0.602416	-0.00138307	-0.00460475	-0.0454183	0.149159	-0.0753595	0.18213	D_0__Bacteria;D_1__Bacteroidetes;D_2__Bacteroidia;D_3__Bacteroidales;D_4__Muribaculaceae;D_5__uncultured bacterium;D_6__uncultured bacterium
82dec3eeac5d034d118bba43fddd01fe	10.1994	0.0394993	-0.263649	-1.25142	0.0526853	0.255466	0.0921996	0.222744	0.0365299	0.129774	D_0__Bacteria;D_1__Proteobacteria;D_2__Alphaproteobacteria;D_3__Sphingomonadales;D_4__Sphingomonadaceae;D_5__Blastomonas;D_6__uncultured bacterium
83233b11607e6ceeca0bb04473bdb798	0.445221	0.145513	1.76724	0.688159	1.09172	0.0516883	-0.932809	0.149826	-0.642481	0.796711	D_0__Bacteria;D_1__Proteobacteria;D_2__Deltaproteobacteria;D_3__Bdellovibrionales;D_4__Bacteriovoracaceae;D_5__Peredibacter
836d43a2ff8c6ae378553d85bfb5f4e4	0.411104	0.145264	0.0359575	0.602416	-0.00138307	-0.00460475	-0.0454183	0.149159	-0.0753595	0.18213	D_0__Bacteria;D_1__Proteobacteria;D_2__Alphaproteobacteria;D_3__Rhizobiales;D_4__Rhizobiales Incertae Sedis;D_5__Phreatobacter
8403b6dbf52ec50c0a7b83ee636cd6e9	0.411104	0.145264	0.0359575	0.602416	-0.00138307	-0.00460475	-0.0454183	0.149159	-0.0753595	0.18213	D_0__Bacteria;D_1__Proteobacteria;D_2__Alphaproteobacteria;D_3__Rhizobiales;D_4__Rhizobiaceae;D_5__Mesorhizobium
8421996edb409be2efcdfeae6fc6cda2	4.59106	-1.86367	-0.180708	-2.55314	-0.21477	-1.25666	0.168243	-1.85574	0.0387536	0.857302	D_0__Bacteria;D_1__Proteobacteria;D_2__Gammaproteobacteria;D_3__Betaproteobacteriales;D_4__Rhodocyclaceae;D_5__Zoogloea
8495a7602793efbeca7e9822804d198a	3.40219	-5.9686	-0.262387	9.00347	0.264842	0.266656	-0.100252	-1.17502	0.094635	0.195835	D_0__Bacteria;D_1__Proteobacteria;D_2__Alphaproteobacteria;D_3__Rhodobacterales;D_4__Rhodobacteraceae
85303e54cfff8c1543b03bdd37fee2fb	-8.3596	-4.33883	0.146459	3.50716	-0.0541994	0.212321	0.0853181	-1.56003	0.231723	0.629469	D_0__Bacteria
8591bffc07a87a1cee4dd8f1b2ed0c22	0.411104	0.145264	0.0359575	0.602416	-0.00138307	-0.00460475	-0.0454183	0.149159	-0.0753595	0.18213	D_0__Bacteria;D_1__Proteobacteria;D_2__Gammaproteobacteria;D_3__Betaproteobacteriales;D_4__Burkholderiaceae;D_5__Aquabacterium
85aa93a5f0f4cded88fc8c07d9f1993b	0.411104	0.145264	0.0359575	0.602416	-0.00138307	-0.00460475	-0.0454183	0.149159	-0.0753595	0.18213	D_0__Bacteria;D_1__Proteobacteria;D_2__Gammaproteobacteria;D_3__Diplorickettsiales;D_4__Diplorickettsiaceae;D_5__uncultured;D_6__uncultured bacterium
85c902d02faa7542bbb97dc6bae04808	0.411104	0.145264	0.0359575	0.602416	-0.00138307	-0.00460475	-0.0454183	0.149159	-0.0753595	0.18213	D_0__Bacteria;D_1__Firmicutes;D_2__Clostridia;D_3__Clostridiales;D_4__Clostridiales vadinBB60 group;D_5__uncultured bacterium;D_6__uncultured bacterium
85de5d2c9f73cd0bd0a6a8706ca70334	1.15931	4.19983	0.154428	1.58876	0.00201839	0.256463	0.181563	0.725397	0.0590895	-0.363341	D_0__Bacteria;D_1__Verrucomicrobia;D_2__Verrucomicrobiae;D_3__Verrucomicrobiales;D_4__Verrucomicrobiaceae;D_5__Brevifollis;D_6__uncultured bacterium
8612a638846acf832935cb932a1f0398	3.3434	-1.87457	-0.778444	8.82754	-0.0710831	0.0226811	0.131409	-1.66898	0.278591	-1.79166	D_0__Bacteria;D_1__Bacteroidetes;D_2__Bacteroidia;D_3__Flavobacteriales;D_4__Weeksellaceae;D_5__Cloacibacterium
861c357388b498ed9ef7ef6440b4dffa	0.411104	0.145264	0.0359575	0.602416	-0.00138307	-0.00460475	-0.0454183	0.149159	-0.0753595	0.18213	D_0__Bacteria;D_1__Bacteroidetes;D_2__Bacteroidia;D_3__Sphingobacteriales;D_4__Sphingobacteriaceae;D_5__Pedobacter
862a0bf7d0728d5352f4dd19bfd22e9c	-1.7681	-5.79631	0.395061	-14.3032	0.00308299	-0.139453	0.142834	0.565472	0.156637	0.153303	D_0__Bacteria;D_1__Proteobacteria;D_2__Alphaproteobacteria;D_3__Acetobacterales;D_4__Acetobacteraceae;D_5__Roseomonas;D_6__Roseomonas frigidaquae
865561cd514dad0a64e9fc92051c5c7c	0.411104	0.145264	0.0359575	0.602416	-0.00138307	-0.00460475	-0.0454183	0.149159	-0.0753595	0.18213	D_0__Bacteria;D_1__Bacteroidetes;D_2__Bacteroidia;D_3__Sphingobacteriales;D_4__NS11-12 marine group
8661be7ba3f3224c344be8f7fd1ab4f8	6.23049	-5.77173	0.161812	-1.99353	-0.28951	-0.0257443	0.312233	-0.838761	0.0791677	-1.15887	D_0__Bacteria
8670fe90bab6cfb5f737407248edc049	0.411104	0.145264	0.0359575	0.602416	-0.00138307	-0.00460475	-0.0454183	0.149159	-0.0753595	0.18213	D_0__Bacteria;D_1__Firmicutes;D_2__Clostridia;D_3__Clostridiales;D_4__Ruminococcaceae;D_5__Ruminiclostridium 5;D_6__uncultured bacterium
867767c4603a7d1cecda0d28ff05054d	1.7174	-0.0236187	-0.299875	9.6065	-0.0721038	0.30236	0.0986635	0.0622758	0.163104	-0.926533	D_0__Bacteria;D_1__Proteobacteria;D_2__Deltaproteobacteria;D_3__Myxococcales;D_4__P3OB-42;D_5__metagenome;D_6__metagenome
868e0165fe32a8925b7f20afa5e1dbfc	6.39091	-2.56143	-0.556153	-3.20847	-0.00462592	0.211717	0.129551	-0.377036	0.148699	0.0803681	D_0__Bacteria;D_1__Proteobacteria;D_2__Gammaproteobacteria;D_3__Betaproteobacteriales;D_4__Burkholderiaceae
8735f92a7f18db944bc862777fbd3222	9.89006	-4.09242	0.0742252	-8.35134	-0.222298	0.258097	0.225805	0.800312	-0.00333281	-0.015298	D_0__Bacteria;D_1__Proteobacteria;D_2__Gammaproteobacteria;D_3__Betaproteobacteriales;D_4__Burkholderiaceae
886813d6c66ef41ef648c9b92ffde619	0.411104	0.145264	0.0359575	0.602416	-0.00138307	-0.00460475	-0.0454183	0.149159	-0.0753595	0.18213	D_0__Bacteria;D_1__Actinobacteria;D_2__Actinobacteria;D_3__Corynebacteriales;D_4__Corynebacteriaceae;D_5__Corynebacterium 1
89f3bca2a58dfae4a4247bf673e9fe02	0.411104	0.145264	0.0359575	0.602416	-0.00138307	-0.00460475	-0.0454183	0.149159	-0.0753595	0.18213	D_0__Bacteria;D_1__Armatimonadetes;D_2__Fimbriimonadia;D_3__Fimbriimonadales;D_4__Fimbriimonadaceae;D_5__uncultured bacterium;D_6__uncultured bacterium
8a20a647ad1553113af3b233b5311b42	-2.39239	0.633987	0.220712	1.00468	-0.214648	0.338016	0.299465	1.02209	0.0508678	-0.237557	D_0__Bacteria;D_1__Proteobacteria;D_2__Alphaproteobacteria;D_3__Rickettsiales;D_4__AB1;D_5__uncultured bacterium;D_6__uncultured bacterium
8a83da895f30577482440adf41ccfcf0	2.14228	-1.0176	0.0753605	-4.24577	0.0135274	0.196306	0.103147	-0.601699	0.117837	-0.209122	D_0__Bacteria;D_1__Proteobacteria;D_2__Alphaproteobacteria;D_3__Rhizobiales;D_4__Rhizobiaceae
8b2b5a2cfd551d398c5ae65f22271372	2.02485	-1.80798	-0.210608	0.288807	0.426514	-1.28477	0.0291962	-0.36205	-0.112166	1.35853	D_0__Bacteria;D_1__Proteobacteria;D_2__Alphaproteobacteria;D_3__Caulobacterales;D_4__Caulobacteraceae;D_5__Caulobacter;D_6__metagenome
8b4c05e7101e6840102663b1bbce6936	-4.51508	-6.34764	0.00944082	0.145225	-0.0755774	0.185454	0.126119	-1.16236	0.23936	-0.361997	D_0__Bacteria;D_1__Proteobacteria;D_2__Deltaproteobacteria;D_3__Bradymonadales;D_4__uncultured bacterium;D_5__uncultured bacterium;D_6__uncultured bacterium
8ba8d462bcfca4f3dffd540c2595af0e	0.411104	0.145264	0.0359575	0.602416	-0.00138307	-0.00460475	-0.0454183	0.149159	-0.0753595	0.18213	D_0__Bacteria;D_1__Bacteroidetes;D_2__Bacteroidia;D_3__Cytophagales;D_4__Spirosomaceae;D_5__Arcicella
8bcf543fc76d10bc1d0648dc072aa209	0.411104	0.145264	0.0359575	0.602416	-0.00138307	-0.00460475	-0.0454183	0.149159	-0.0753595	0.18213	D_0__Bacteria
8bd7e79466b5a176fbb500254a2f9c9a	-4.25101	-9.6597	-0.847038	-8.05438	-0.0249961	0.122602	0.139943	-0.93983	0.346955	-0.34557	D_0__Bacteria;D_1__Proteobacteria;D_2__Alphaproteobacteria;D_3__Sphingomonadales;D_4__Sphingomonadaceae;D_5__Sphingomonas
8be17d20fd90f058b2a7a83a8bf1fc22	0.411104	0.145264	0.0359575	0.602416	-0.00138307	-0.00460475	-0.0454183	0.149159	-0.0753595	0.18213	D_0__Bacteria;D_1__Bacteroidetes;D_2__Bacteroidia;D_3__Chitinophagales;D_4__Chitinophagaceae;D_5__uncultured
8be537376c699180651516a3ca733ee6	-2.70135	-0.504713	-0.22171	1.07984	0.0317851	-1.50101	-0.116127	-0.697069	0.277044	-0.599598	D_0__Bacteria;D_1__Bacteroidetes;D_2__Bacteroidia;D_3__Flavobacteriales;D_4__Flavobacteriaceae;D_5__Flavobacterium
8c66e292f19a30668657172c63dec988	-10.4301	-1.33169	0.41529	-11.8611	0.0274097	0.0686486	0.137378	0.229721	0.24521	0.543001	D_0__Bacteria;D_1__Verrucomicrobia;D_2__Verrucomicrobiae;D_3__Verrucomicrobiales;D_4__Rubritaleaceae;D_5__Luteolibacter
8c82d0597fffba5c568c1a7d0ef839f6	0.411104	0.145264	0.0359575	0.602416	-0.00138307	-0.00460475	-0.0454183	0.149159	-0.0753595	0.18213	D_0__Bacteria;D_1__Bacteroidetes;D_2__Bacteroidia;D_3__Cytophagales;D_4__Amoebophilaceae;D_5__Candidatus Amoebophilus
8cb11378a9feb14448586c955758f767	-4.00265	6.2561	0.987709	-2.70784	-0.228218	0.57261	0.348855	1.49141	-0.268212	1.52391	D_0__Bacteria;D_1__Proteobacteria;D_2__Alphaproteobacteria;D_3__Reyranellales;D_4__Reyranellaceae;D_5__Reyranella
8cbdb127ef078df1486628294ce40e61	0.411104	0.145264	0.0359575	0.602416	-0.00138307	-0.00460475	-0.0454183	0.149159	-0.0753595	0.18213	D_0__Bacteria;D_1__Bacteroidetes;D_2__Bacteroidia;D_3__Flavobacteriales;D_4__Crocinitomicaceae;D_5__Fluviicola;D_6__Fluviicola sp. THG-D9
8ce12e88f6b59bb09494567f0d678092	0.15281	0.283738	0.0471535	0.0513311	-0.301972	-0.10512	0.725179	-1.45287	0.051613	-2.92884	D_0__Bacteria;D_1__Proteobacteria;D_2__Alphaproteobacteria;D_3__Rhizobiales;D_4__Rhizobiaceae;D_5__Allorhizobium-Neorhizobium-Pararhizobium-Rhizobium
8d2ba268efe2481d95ea44cf1eb86a20	0.411104	0.145264	0.0359575	0.602416	-0.00138307	-0.00460475	-0.0454183	0.149159	-0.0753595	0.18213	D_0__Bacteria;D_1__Proteobacteria;D_2__Alphaproteobacteria;D_3__Rhodospirillales;D_4__Rhodospirillaceae;D_5__uncultured;D_6__metagenome
8d8fe46ee9c410302fd5099e415c3bab	0.411104	0.145264	0.0359575	0.602416	-0.00138307	-0.00460475	-0.0454183	0.149159	-0.0753595	0.18213	D_0__Bacteria;D_1__Armatimonadetes;D_2__Fimbriimonadia;D_3__Fimbriimonadales;D_4__Fimbriimonadaceae;D_5__uncultured microorganism;D_6__uncultured microorganism
8d90bfca453db83709ae7d4522b5ac10	0.411104	0.145264	0.0359575	0.602416	-0.00138307	-0.00460475	-0.0454183	0.149159	-0.0753595	0.18213	D_0__Bacteria;D_1__Proteobacteria;D_2__Alphaproteobacteria;D_3__Acetobacterales;D_4__Acetobacteraceae
8da18b476b64f6f053647455b6890f80	0.411104	0.145264	0.0359575	0.602416	-0.00138307	-0.00460475	-0.0454183	0.149159	-0.0753595	0.18213	D_0__Bacteria;D_1__Firmicutes;D_2__Clostridia;D_3__Clostridiales;D_4__Ruminococcaceae;D_5__Oscillibacter;D_6__unidentified
8dee077aafb4f06febe0c33a69374f8d	0.411104	0.145264	0.0359575	0.602416	-0.00138307	-0.00460475	-0.0454183	0.149159	-0.0753595	0.18213	D_0__Bacteria;D_1__Proteobacteria;D_2__Alphaproteobacteria;D_3__Rhizobiales;D_4__Rhizobiales Incertae Sedis;D_5__Phreatobacter;D_6__Phreatobacter sp. S-12
8df2b2e6c1cb64bd18b81d5bae7f0898	0.411104	0.145264	0.0359575	0.602416	-0.00138307	-0.00460475	-0.0454183	0.149159	-0.0753595	0.18213	D_0__Bacteria;D_1__Proteobacteria;D_2__Gammaproteobacteria;D_3__Betaproteobacteriales;D_4__Burkholderiaceae;D_5__Massilia
8e3daa3c46ff238e971fed3decae9a8a	2.81082	-3.01858	-0.0586547	-0.823861	0.0410695	0.151567	0.11457	-0.210956	0.15855	0.182328	D_0__Bacteria;D_1__Proteobacteria;D_2__Gammaproteobacteria;D_3__Betaproteobacteriales;D_4__Burkholderiaceae;D_5__Hydrogenophaga
8e7a7622f5c60af34acbc9a09e255176	-1.12126	1.35961	0.357823	1.94749	-0.111843	0.0451024	0.0863518	-2.42868	0.182315	-1.5834	D_0__Bacteria
8f23b4eb028e97da673b11e79ed271f9	2.82852	-2.58871	-0.839216	-0.0127027	2.33268	0.415162	0.397449	0.0945731	-0.834489	0.492289	D_0__Bacteria;D_1__Proteobacteria;D_2__Gammaproteobacteria;D_3__Pseudomonadales;D_4__Pseudomonadaceae;D_5__Pseudomonas
8f4479ce6a3c2f4ca61188fc81d9ff63	0.411104	0.145264	0.0359575	0.602416	-0.00138307	-0.00460475	-0.0454183	0.149159	-0.0753595	0.18213	D_0__Bacteria;D_1__Cyanobacteria;D_2__Melainabacteria;D_3__Vampirovibrionales;D_4__uncultured Vampirovibrio sp.;D_5__uncultured Vampirovibrio sp.;D_6__uncultured Vampirovibrio sp.
8f857f66f5be72f0a62470326c8b2e3a	0.411104	0.145264	0.0359575	0.602416	-0.00138307	-0.00460475	-0.0454183	0.149159	-0.0753595	0.18213	D_0__Bacteria;D_1__Cyanobacteria;D_2__Melainabacteria;D_3__Obscuribacterales;D_4__Candidatus Obscuribacter phosphatis;D_5__Candidatus Obscuribacter phosphatis;D_6__Candidatus Obscuribacter phosphatis
8fe521df0cdfa5f2bd44d686aaee6213	0.411104	0.145264	0.0359575	0.602416	-0.00138307	-0.00460475	-0.0454183	0.149159	-0.0753595	0.18213	D_0__Bacteria;D_1__Bacteroidetes;D_2__Bacteroidia;D_3__Cytophagales;D_4__Spirosomaceae;D_5__Dyadobacter
903fe96041dffc36c624e48104db0ce5	0.411104	0.145264	0.0359575	0.602416	-0.00138307	-0.00460475	-0.0454183	0.149159	-0.0753595	0.18213	D_0__Bacteria;D_1__Proteobacteria;D_2__Alphaproteobacteria;D_3__Rhodospirillales;D_4__uncultured;D_5__uncultured bacterium;D_6__uncultured bacterium
90e51177815b6a32bec9ed3783c0f616	0.411104	0.145264	0.0359575	0.602416	-0.00138307	-0.00460475	-0.0454183	0.149159	-0.0753595	0.18213	D_0__Bacteria;D_1__Bacteroidetes;D_2__Bacteroidia;D_3__Chitinophagales;D_4__37-13;D_5__uncultured bacterium;D_6__uncultured bacterium
912f795ef3617aeb65ff9ad69b9567a8	0.562126	1.82989	-0.246109	9.9677	0.154873	0.0783512	-0.0755669	-0.739884	0.294962	-2.33858	D_0__Bacteria;D_1__Proteobacteria;D_2__Gammaproteobacteria;D_3__Xanthomonadales;D_4__Xanthomonadaceae;D_5__Stenotrophomonas
914ec21558403f4e11a5809e04f47d82	0.411104	0.145264	0.0359575	0.602416	-0.00138307	-0.00460475	-0.0454183	0.149159	-0.0753595	0.18213	D_0__Bacteria;D_1__Proteobacteria;D_2__Alphaproteobacteria;D_3__Sphingomonadales;D_4__Sphingomonadaceae;D_5__Blastomonas;D_6__uncultured bacterium
91c4e8f2ce9b235e58852ccdc8bf6e94	0.411104	0.145264	0.0359575	0.602416	-0.00138307	-0.00460475	-0.0454183	0.149159	-0.0753595	0.18213	D_0__Bacteria;D_1__Proteobacteria;D_2__Alphaproteobacteria;D_3__Micavibrionales;D_4__uncultured;D_5__uncultured bacterium;D_6__uncultured bacterium
92c69cc20953691310527f9ed5e7a94f	0.411104	0.145264	0.0359575	0.602416	-0.00138307	-0.00460475	-0.0454183	0.149159	-0.0753595	0.18213	D_0__Bacteria;D_1__Proteobacteria;D_2__Alphaproteobacteria;D_3__Rhizobiales;D_4__Rhizobiaceae
92f1720367db58c68a96eceb9feb416a	-3.11887	-4.75965	-0.255055	-0.119843	0.0706443	0.360049	-0.0321347	-0.865852	0.259269	-0.664376	D_0__Bacteria;D_1__Proteobacteria;D_2__Alphaproteobacteria;D_3__Rhizobiales;D_4__Beijerinckiaceae;D_5__Methylobacterium
93a3c64f5770936622032f41022da16f	0.411104	0.145264	0.0359575	0.602416	-0.00138307	-0.00460475	-0.0454183	0.149159	-0.0753595	0.18213	D_0__Bacteria;D_1__Proteobacteria;D_2__Alphaproteobacteria;D_3__Sphingomonadales;D_4__Sphingomonadaceae;D_5__Porphyrobacter;D_6__uncultured bacterium
93f172bd24c38b833506bfa254f96597	-2.01756	-2.0143	-0.40237	0.548094	0.233541	0.0788402	-0.028539	0.869589	0.211687	-0.815094	D_0__Bacteria;D_1__Bacteroidetes;D_2__Bacteroidia;D_3__Flavobacteriales;D_4__Flavobacteriaceae;D_5__Flavobacterium
94073b8272feb5c0015b08b950d479cf	0.411104	0.145264	0.0359575	0.602416	-0.00138307	-0.00460475	-0.0454183	0.149159	-0.0753595	0.18213	D_0__Bacteria;D_1__Proteobacteria;D_2__Alphaproteobacteria;D_3__Caulobacterales;D_4__Caulobacteraceae;D_5__Brevundimonas
940c5c7f5d291961c87dd25da8580e29	0.411104	0.145264	0.0359575	0.602416	-0.00138307	-0.00460475	-0.0454183	0.149159	-0.0753595	0.18213	D_0__Bacteria;D_1__Firmicutes;D_2__Erysipelotrichia;D_3__Erysipelotrichales;D_4__Erysipelotrichaceae;D_5__Faecalibaculum;D_6__uncultured bacterium
943a9f0fef606ac9c31536907d1e8150	0.411104	0.145264	0.0359575	0.602416	-0.00138307	-0.00460475	-0.0454183	0.149159	-0.0753595	0.18213	D_0__Bacteria;D_1__Proteobacteria;D_2__Alphaproteobacteria;D_3__Rhizobiales;D_4__Rhizobiaceae
945184b6386c192c0066e0a98a154780	0.405852	0.340565	-2.57255	0.478788	-0.36416	0.247908	0.89769	-0.318084	-0.18225	1.12409	D_0__Bacteria;D_1__Proteobacteria;D_2__Gammaproteobacteria;D_3__Enterobacteriales;D_4__Enterobacteriaceae
94bd81a24ab324ac713530b0bd96720f	0.411104	0.145264	0.0359575	0.602416	-0.00138307	-0.00460475	-0.0454183	0.149159	-0.0753595	0.18213	D_0__Bacteria;D_1__Proteobacteria;D_2__Alphaproteobacteria;D_3__Rhodobacterales;D_4__Rhodobacteraceae;D_5__Gemmobacter
94d61f0fcf886c907d60495d99e60695	0.411104	0.145264	0.0359575	0.602416	-0.00138307	-0.00460475	-0.0454183	0.149159	-0.0753595	0.18213	D_0__Bacteria;D_1__Proteobacteria;D_2__Deltaproteobacteria;D_3__Bdellovibrionales;D_4__Bdellovibrionaceae;D_5__Bdellovibrio;D_6__Bdellovibrio bacteriovorus
95c9796acde4eaef5fd41974587e614a	0.411104	0.145264	0.0359575	0.602416	-0.00138307	-0.00460475	-0.0454183	0.149159	-0.0753595	0.18213	D_0__Bacteria;D_1__Proteobacteria;D_2__Alphaproteobacteria;D_3__Azospirillales;D_4__Azospirillaceae;D_5__Niveispirillum
95d6a2a0e7a344010b5fd670677848e1	0.411104	0.145264	0.0359575	0.602416	-0.00138307	-0.00460475	-0.0454183	0.149159	-0.0753595	0.18213	D_0__Bacteria;D_1__Actinobacteria;D_2__Coriobacteriia;D_3__Coriobacteriales;D_4__Atopobiaceae;D_5__Coriobacteriaceae UCG-002;D_6__uncultured bacterium
95e40ccc424c7c7e3b64a70bed6b64d7	0.411104	0.145264	0.0359575	0.602416	-0.00138307	-0.00460475	-0.0454183	0.149159	-0.0753595	0.18213	D_0__Bacteria;D_1__Proteobacteria;D_2__Gammaproteobacteria;D_3__Alteromonadales;D_4__Alteromonadaceae;D_5__Rheinheimera;D_6__Rheinheimera chironomi
95fdd816723ca482a5caba10bea171c8	0.411104	0.145264	0.0359575	0.602416	-0.00138307	-0.00460475	-0.0454183	0.149159	-0.0753595	0.18213	D_0__Bacteria;D_1__Firmicutes;D_2__Bacilli;D_3__Lactobacillales;D_4__Lactobacillaceae;D_5__Lactobacillus;D_6__Lactobacillus murinus
9660484fd52c73185be084e32b59c4d6	0.411104	0.145264	0.0359575	0.602416	-0.00138307	-0.00460475	-0.0454183	0.149159	-0.0753595	0.18213	D_0__Bacteria;D_1__Chlamydiae;D_2__Chlamydiae;D_3__Chlamydiales;D_4__Parachlamydiaceae;D_5__Neochlamydia;D_6__metagenome
9667d88f94e43375fc3e56138bb302ab	-0.157614	-2.39236	-0.242211	-0.713293	0.140817	0.219555	0.00487624	-1.03812	0.229619	-1.52194	D_0__Bacteria;D_1__Bacteroidetes;D_2__Bacteroidia;D_3__Sphingobacteriales;D_4__NS11-12 marine group;D_5__uncultured bacterium;D_6__uncultured bacterium
96c3528135912ee9ad7d7b2f19ab1395	-5.73564	-2.62768	0.249647	-1.85574	-0.0373106	0.209287	0.180368	0.0445008	0.245094	0.49022	D_0__Bacteria;D_1__Bacteroidetes;D_2__Bacteroidia;D_3__Flavobacteriales;D_4__Flavobacteriaceae;D_5__Flavobacterium
96f91f41f69717ac2c50b1a735b4b3b1	0.411104	0.145264	0.0359575	0.602416	-0.00138307	-0.00460475	-0.0454183	0.149159	-0.0753595	0.18213	D_0__Bacteria;D_1__Verrucomicrobia;D_2__Verrucomicrobiae;D_3__Verrucomicrobiales;D_4__Verrucomicrobiaceae;D_5__Brevifollis;D_6__uncultured bacterium
970e2fb293600d7eb79ef0d9750379ad	-7.8086	0.679938	0.663825	-2.73162	-0.0756362	0.191876	0.222575	0.420133	0.149064	0.241259	D_0__Bacteria;D_1__Verrucomicrobia;D_2__Verrucomicrobiae;D_3__Pedosphaerales;D_4__Pedosphaeraceae;D_5__metagenome;D_6__metagenome
973ade598a47da2350e21668fd2ad5eb	-5.52391	-3.48575	-0.00862779	0.488176	0.00500482	-0.0324496	0.15863	-2.40561	0.244944	-0.514038	D_0__Bacteria;D_1__Proteobacteria;D_2__Gammaproteobacteria;D_3__Alteromonadales;D_4__uncultured;D_5__Idiomarina sp.;D_6__Idiomarina sp.
975d9fe72b1a39c43adb5ce1fac764c0	0.411104	0.145264	0.0359575	0.602416	-0.00138307	-0.00460475	-0.0454183	0.149159	-0.0753595	0.18213	D_0__Bacteria;D_1__Proteobacteria;D_2__Alphaproteobacteria;D_3__Rhizobiales;D_4__Rhizobiales Incertae Sedis;D_5__Phreatobacter;D_6__uncultured bacterium
975dad73b6b5c8a4f3170049d1c88b43	-3.42071	-1.79918	0.141581	-6.59057	0.022377	0.0726574	0.138493	-0.479905	0.198764	0.187029	D_0__Bacteria;D_1__Proteobacteria;D_2__Gammaproteobacteria;D_3__Betaproteobacteriales;D_4__Burkholderiaceae
97991ce469a1cc109b514c89920eaa50	0.411104	0.145264	0.0359575	0.602416	-0.00138307	-0.00460475	-0.0454183	0.149159	-0.0753595	0.18213	D_0__Bacteria;D_1__Proteobacteria;D_2__Alphaproteobacteria;D_3__Sphingomonadales;D_4__Sphingomonadaceae;D_5__Sphingomonas
97ec426e3bd7a4fda3b1af6b2252073d	0.411104	0.145264	0.0359575	0.602416	-0.00138307	-0.00460475	-0.0454183	0.149159	-0.0753595	0.18213	D_0__Bacteria;D_1__Bacteroidetes;D_2__Bacteroidia;D_3__Flavobacteriales;D_4__Flavobacteriaceae;D_5__Flavobacterium;D_6__Flavobacterium columnare
97fbd9fac072dc24ef7af2e143df17a1	0.411104	0.145264	0.0359575	0.602416	-0.00138307	-0.00460475	-0.0454183	0.149159	-0.0753595	0.18213	D_0__Bacteria;D_1__Bacteroidetes;D_2__Bacteroidia;D_3__Bacteroidales;D_4__Muribaculaceae;D_5__uncultured bacterium;D_6__uncultured bacterium
9857cff4ae71e05d9cc9db1c66253524	0.411104	0.145264	0.0359575	0.602416	-0.00138307	-0.00460475	-0.0454183	0.149159	-0.0753595	0.18213	D_0__Bacteria;D_1__Proteobacteria;D_2__Gammaproteobacteria;D_3__Betaproteobacteriales;D_4__Burkholderiaceae;D_5__Noviherbaspirillum
98f53519513214e968c569829a1471bb	0.411104	0.145264	0.0359575	0.602416	-0.00138307	-0.00460475	-0.0454183	0.149159	-0.0753595	0.18213	D_0__Bacteria;D_1__Proteobacteria;D_2__Alphaproteobacteria;D_3__Rhizobiales;D_4__Rhizobiaceae;D_5__Allorhizobium-Neorhizobium-Pararhizobium-Rhizobium
99533e942a2fc83f5e47d8f9d5d69927	0.411104	0.145264	0.0359575	0.602416	-0.00138307	-0.00460475	-0.0454183	0.149159	-0.0753595	0.18213	D_0__Bacteria;D_1__Proteobacteria;D_2__Alphaproteobacteria;D_3__Caulobacterales;D_4__Caulobacteraceae;D_5__Brevundimonas
996ca11e564d9a10b93f789a704147d4	2.89623	-2.22815	-0.0747599	-0.0530778	0.080819	-1.28344	0.0596594	-0.643975	0.0250188	0.493154	D_0__Bacteria;D_1__Bacteroidetes;D_2__Bacteroidia;D_3__Cytophagales;D_4__Microscillaceae;D_5__Siphonobacter;D_6__uncultured bacterium
997e3bbf5df84220a9b21bffa50fc5de	-0.290099	4.35266	0.0339029	5.25864	0.0417318	0.330315	-0.0554689	-0.541682	0.180431	-1.43195	D_0__Bacteria;D_1__Proteobacteria;D_2__Alphaproteobacteria;D_3__Paracaedibacterales;D_4__Paracaedibacteraceae;D_5__uncultured;D_6__uncultured bacterium
99bd44b548fbcc1d18e7f9525484c1ec	-6.93916	-2.07285	0.250218	-2.94543	-0.0689527	-0.249528	0.204573	0.324003	0.230799	-0.0990379	D_0__Bacteria;D_1__Actinobacteria;D_2__Actinobacteria;D_3__Micrococcales;D_4__Microbacteriaceae
99d2ce653b20dda420610135da858ce2	0.411104	0.145264	0.0359575	0.602416	-0.00138307	-0.00460475	-0.0454183	0.149159	-0.0753595	0.18213	D_0__Bacteria;D_1__Firmicutes;D_2__Clostridia;D_3__Clostridiales;D_4__Family XII;D_5__Acidaminobacter
99ebc3fd7be0a94952e00751f9337419	-0.672124	1.47235	0.0183291	-0.249371	0.132669	0.129492	0.210658	-1.38786	-0.0173857	-0.0555725	D_0__Bacteria;D_1__Proteobacteria;D_2__Gammaproteobacteria;D_3__Betaproteobacteriales;D_4__Rhodocyclaceae;D_5__Thauera
9a13cbb8e1b12468bf22d6a05aafb0c0	0.411104	0.145264	0.0359575	0.602416	-0.00138307	-0.00460475	-0.0454183	0.149159	-0.0753595	0.18213	D_0__Bacteria;D_1__Bacteroidetes;D_2__Bacteroidia;D_3__Bacteroidales;D_4__Rikenellaceae;D_5__Alistipes;D_6__uncultured bacterium
9a1b18cab43be35b45ea2b98bb837e53	0.411104	0.145264	0.0359575	0.602416	-0.00138307	-0.00460475	-0.0454183	0.149159	-0.0753595	0.18213	D_0__Bacteria;D_1__Proteobacteria;D_2__Alphaproteobacteria;D_3__Rhizobiales;D_4__Beijerinckiaceae;D_5__alphaI cluster
9a2edfccc70cf8ccfd03a817e006fdc0	0.411104	0.145264	0.0359575	0.602416	-0.00138307	-0.00460475	-0.0454183	0.149159	-0.0753595	0.18213	D_0__Bacteria;D_1__Proteobacteria;D_2__Deltaproteobacteria;D_3__Myxococcales;D_4__Phaselicystidaceae;D_5__Phaselicystis;D_6__metagenome
9a3f5db0b61b55b63e8ad26e8326863d	0.411104	0.145264	0.0359575	0.602416	-0.00138307	-0.00460475	-0.0454183	0.149159	-0.0753595	0.18213	D_0__Bacteria;D_1__Proteobacteria;D_2__Gammaproteobacteria;D_3__Betaproteobacteriales;D_4__Burkholderiaceae;D_5__Inhella;D_6__uncultured bacterium
9a4d04683132f1545579060dd6b84e37	5.07073	-3.21264	-0.025785	-1.1152	-0.068728	0.176505	0.0676221	-0.883199	0.0743235	-0.358938	D_0__Bacteria;D_1__Verrucomicrobia;D_2__Verrucomicrobiae;D_3__Verrucomicrobiales;D_4__Verrucomicrobiaceae;D_5__Prosthecobacter;D_6__uncultured bacterium
9ac3bb1d7dedb08a012692a6f536b5af	0.411104	0.145264	0.0359575	0.602416	-0.00138307	-0.00460475	-0.0454183	0.149159	-0.0753595	0.18213	D_0__Bacteria;D_1__Proteobacteria;D_2__Alphaproteobacteria;D_3__Sphingomonadales;D_4__Sphingomonadaceae;D_5__Sphingomonas
9ad337f9a5262f4d3823a8dc27bfa456	-7.08384	4.84946	0.630229	-19.1249	-0.0310446	0.110102	0.20362	-0.515827	0.150524	-0.274615	D_0__Bacteria;D_1__Proteobacteria;D_2__Alphaproteobacteria;D_3__Sneathiellales;D_4__Sneathiellaceae;D_5__Taonella;D_6__alpha proteobacterium OR-84
9b1addd05a45d58dccfa7f23541cf8e2	0.411104	0.145264	0.0359575	0.602416	-0.00138307	-0.00460475	-0.0454183	0.149159	-0.0753595	0.18213	D_0__Bacteria;D_1__Verrucomicrobia;D_2__Verrucomicrobiae;D_3__Verrucomicrobiales;D_4__Verrucomicrobiaceae;D_5__Prosthecobacter;D_6__uncultured bacterium
9bb276530d60c2d320b7fd8bc8cf8613	0.411104	0.145264	0.0359575	0.602416	-0.00138307	-0.00460475	-0.0454183	0.149159	-0.0753595	0.18213	D_0__Bacteria;D_1__Proteobacteria;D_2__Gammaproteobacteria;D_3__Betaproteobacteriales;D_4__Burkholderiaceae
9c23f7c00d3ee7fa71fefc22c5891ed2	-2.60252	3.54794	0.445495	-11.4433	-0.223048	-0.132411	0.260394	-6.36482	0.210721	-1.40273	D_0__Bacteria;D_1__Proteobacteria;D_2__Gammaproteobacteria;D_3__Betaproteobacteriales
9c4dd58598877c4c4625676cd3243390	0.411104	0.145264	0.0359575	0.602416	-0.00138307	-0.00460475	-0.0454183	0.149159	-0.0753595	0.18213	D_0__Bacteria;D_1__Planctomycetes;D_2__Planctomycetacia;D_3__Gemmatales;D_4__Gemmataceae;D_5__Gemmata
9c73285c4c3456a01d2f25a013ceb61a	-10.318	-1.1614	0.297973	-0.698467	0.163717	0.31462	-0.000914168	-0.45589	0.228704	0.620766	D_0__Bacteria;D_1__Bacteroidetes;D_2__Bacteroidia;D_3__Flavobacteriales;D_4__Flavobacteriaceae;D_5__Flavobacterium
9c7422a3a4ea092153a2fbc0fe158fa7	0.411104	0.145264	0.0359575	0.602416	-0.00138307	-0.00460475	-0.0454183	0.149159	-0.0753595	0.18213	D_0__Bacteria;D_1__Proteobacteria;D_2__Gammaproteobacteria;D_3__Betaproteobacteriales;D_4__Burkholderiaceae;D_5__Hydrogenophaga
9c951753a8ae2214fac8a41037c13286	0.411104	0.145264	0.0359575	0.602416	-0.00138307	-0.00460475	-0.0454183	0.149159	-0.0753595	0.18213	D_0__Bacteria;D_1__Planctomycetes;D_2__Planctomycetacia;D_3__Pirellulales;D_4__Pirellulaceae;D_5__Rhodopirellula
9cb7f389ab61208df67e2cf81100655d	0.411104	0.145264	0.0359575	0.602416	-0.00138307	-0.00460475	-0.0454183	0.149159	-0.0753595	0.18213	D_0__Bacteria;D_1__Proteobacteria;D_2__Gammaproteobacteria;D_3__Betaproteobacteriales;D_4__Burkholderiaceae;D_5__Undibacterium
9cc738920918fefb028c7a76e863b0cd	0.411104	0.145264	0.0359575	0.602416	-0.00138307	-0.00460475	-0.0454183	0.149159	-0.0753595	0.18213	D_0__Bacteria;D_1__Proteobacteria;D_2__Alphaproteobacteria;D_3__Rhizobiales;D_4__Beijerinckiaceae;D_5__Bosea
9d308e28ef143cb75bf154b333593378	0.411104	0.145264	0.0359575	0.602416	-0.00138307	-0.00460475	-0.0454183	0.149159	-0.0753595	0.18213	D_0__Bacteria
9d403f1eeeded0b7ff9c5d144ea73696	-4.27972	-3.17647	-0.150393	-4.99733	0.0864938	-0.0680475	0.0321517	0.472563	0.322185	-1.13436	D_0__Bacteria;D_1__Bacteroidetes;D_2__Bacteroidia;D_3__Cytophagales;D_4__Spirosomaceae;D_5__Rhabdobacter;D_6__uncultured bacterium
9d6b6fac7377c342f4941121acbbf37c	0.411104	0.145264	0.0359575	0.602416	-0.00138307	-0.00460475	-0.0454183	0.149159	-0.0753595	0.18213	D_0__Bacteria;D_1__Planctomycetes;D_2__Planctomycetacia;D_3__Planctomycetales;D_4__Schlesneriaceae;D_5__Planctopirus;D_6__Planctopirus limnophila DSM 3776
9d77cb79f29735ac46eb373959f42bfc	0.411104	0.145264	0.0359575	0.602416	-0.00138307	-0.00460475	-0.0454183	0.149159	-0.0753595	0.18213	D_0__Bacteria;D_1__Bacteroidetes;D_2__Bacteroidia;D_3__Sphingobacteriales;D_4__env.OPS 17
9e0c5efbd0a151ffbd80cb83d4d5f1a9	0.411104	0.145264	0.0359575	0.602416	-0.00138307	-0.00460475	-0.0454183	0.149159	-0.0753595	0.18213	D_0__Bacteria;D_1__Proteobacteria;D_2__Gammaproteobacteria;D_3__Legionellales;D_4__Legionellaceae;D_5__Legionella
9f16aa40639e7ac1c35382567ee30289	0.303889	-0.382771	-0.176116	0.465076	0.105658	0.171512	-0.379669	-0.266165	0.285527	-1.56769	D_0__Bacteria;D_1__Proteobacteria;D_2__Gammaproteobacteria
a0b9c413db1dc97e273db823b71d0a07	6.39839	-1.78083	-0.00186797	-13.9772	-0.0186327	0.12932	0.145842	0.250806	0.0807966	-0.0397439	D_0__Bacteria;D_1__Bacteroidetes;D_2__Bacteroidia;D_3__Chitinophagales;D_4__Chitinophagaceae;D_5__Sediminibacterium
a120739803525028815eebbdd1bed8be	0.411104	0.145264	0.0359575	0.602416	-0.00138307	-0.00460475	-0.0454183	0.149159	-0.0753595	0.18213	D_0__Bacteria;D_1__Proteobacteria;D_2__Alphaproteobacteria;D_3__Rickettsiales;D_4__SM2D12;D_5__uncultured bacterium;D_6__uncultured bacterium
a1c36d9dffa316d9024e60244d0958bd	0.411104	0.145264	0.0359575	0.602416	-0.00138307	-0.00460475	-0.0454183	0.149159	-0.0753595	0.18213	D_0__Bacteria;D_1__Proteobacteria;D_2__Gammaproteobacteria;D_3__Cardiobacteriales;D_4__Wohlfahrtiimonadaceae;D_5__Ignatzschineria;D_6__swine effluent bacterium CHNDP41
a21fc26b0d5f89da6136be69e1380e65	-6.86487	1.91309	0.389123	-2.54766	0.00301266	0.162661	0.168912	-0.0303218	0.201499	-0.21487	D_0__Bacteria;D_1__Proteobacteria;D_2__Gammaproteobacteria;D_3__Betaproteobacteriales;D_4__Burkholderiaceae;D_5__Hydrogenophaga
a24ab6d4f6aa2c22436785ab1c3e5ae5	0.411104	0.145264	0.0359575	0.602416	-0.00138307	-0.00460475	-0.0454183	0.149159	-0.0753595	0.18213	D_0__Bacteria;D_1__Bacteroidetes;D_2__Bacteroidia;D_3__Bacteroidetes VC2.1 Bac22;D_4__metagenome;D_5__metagenome;D_6__metagenome
a24dc0ec1881991dbc62b6115c2ea5bc	0.411104	0.145264	0.0359575	0.602416	-0.00138307	-0.00460475	-0.0454183	0.149159	-0.0753595	0.18213	D_0__Bacteria;D_1__Bacteroidetes;D_2__Bacteroidia;D_3__Chitinophagales;D_4__Chitinophagaceae
a3022e8ed42cb33e0ee95f6c8277c17d	0.411104	0.145264	0.0359575	0.602416	-0.00138307	-0.00460475	-0.0454183	0.149159	-0.0753595	0.18213	D_0__Bacteria;D_1__Bacteroidetes;D_2__Bacteroidia;D_3__Flavobacteriales;D_4__Weeksellaceae;D_5__Chryseobacterium
a30f212b0b80a8de34d952b50ba93f8e	15.5394	-4.36785	-0.212896	-3.65358	0.141629	0.321108	0.0560611	-0.89833	-0.099783	-0.0251456	D_0__Bacteria;D_1__Proteobacteria;D_2__Gammaproteobacteria;D_3__Betaproteobacteriales;D_4__Burkholderiaceae
a32ad2564851ad9d5668759b2e716192	0.161416	-0.409454	-0.625117	0.674111	0.0534558	0.0746273	-0.401651	-0.240986	0.278069	-0.923929	D_0__Bacteria;D_1__Bacteroidetes;D_2__Bacteroidia;D_3__Cytophagales;D_4__Hymenobacteraceae;D_5__Nibribacter
a3872cb81228347fb6507297dcbc5368	0.411104	0.145264	0.0359575	0.602416	-0.00138307	-0.00460475	-0.0454183	0.149159	-0.0753595	0.18213	D_0__Bacteria;D_1__Verrucomicrobia;D_2__Verrucomicrobiae;D_3__Verrucomicrobiales;D_4__Verrucomicrobiaceae;D_5__Prosthecobacter
a3eae00c262f56267714b6550667b3d2	0.411104	0.145264	0.0359575	0.602416	-0.00138307	-0.00460475	-0.0454183	0.149159	-0.0753595	0.18213	D_0__Bacteria;D_1__Proteobacteria;D_2__Deltaproteobacteria;D_3__Bdellovibrionales;D_4__Bdellovibrionaceae;D_5__Bdellovibrio
a3fa4927bb7d7260ebf9feb9592c800c	0.411104	0.145264	0.0359575	0.602416	-0.00138307	-0.00460475	-0.0454183	0.149159	-0.0753595	0.18213	D_0__Bacteria;D_1__Planctomycetes;D_2__Planctomycetacia;D_3__Gemmatales;D_4__Gemmataceae;D_5__uncultured;D_6__uncultured prokaryote
a42315e6fae76413de101cd6cea9a070	-2.19344	2.16305	0.671853	-1.51745	-0.424018	0.608686	0.309702	0.406379	-0.0796764	0.368032	D_0__Bacteria;D_1__Bacteroidetes;D_2__Bacteroidia;D_3__Cytophagales;D_4__Microscillaceae;D_5__Siphonobacter;D_6__uncultured bacterium
a4793ee939780be60ced1409dbb6e7a6	0.411104	0.145264	0.0359575	0.602416	-0.00138307	-0.00460475	-0.0454183	0.149159	-0.0753595	0.18213	D_0__Bacteria;D_1__Proteobacteria;D_2__Alphaproteobacteria;D_3__Rickettsiales;D_4__Midichloriaceae;D_5__Candidatus Jidaibacter;D_6__metagenome
a47f1d9b166707448add5c1c113eb511	5.44077	-1.32425	-0.461866	3.18362	0.0157388	0.264461	0.103275	-0.405939	0.130815	-0.157716	D_0__Bacteria;D_1__Proteobacteria;D_2__Gammaproteobacteria;D_3__Pseudomonadales;D_4__Pseudomonadaceae;D_5__Pseudomonas
a48cc73d0c34cfdc6a034e87b5402366	0.411104	0.145264	0.0359575	0.602416	-0.00138307	-0.00460475	-0.0454183	0.149159	-0.0753595	0.18213	D_0__Bacteria;D_1__Bacteroidetes;D_2__Bacteroidia;D_3__Chitinophagales;D_4__Saprospiraceae;D_5__uncultured;D_6__Haliscomenobacter sp. JS224
a5354c8895cf2884241c8507aa90d06a	-3.69723	0.472608	0.795264	-5.52987	-0.610864	0.337714	0.705038	1.30788	-0.0693135	-0.961467	D_0__Bacteria;D_1__Proteobacteria;D_2__Alphaproteobacteria;D_3__Sphingomonadales;D_4__Sphingomonadaceae;D_5__Novosphingobium
a537d8bab85c83b0e74c73c55790324b	-0.993114	3.63969	-0.537186	1.63245	0.0622428	0.750898	-0.602978	-1.03676	0.429166	-2.99006	D_0__Bacteria;D_1__Proteobacteria;D_2__Alphaproteobacteria;D_3__Caulobacterales;D_4__Caulobacteraceae;D_5__Brevundimonas
a53dd8fb82672936527d751f70926082	2.46282	4.59177	0.103739	3.01671	0.0855082	0.299511	0.0883198	0.230129	0.0506607	-0.700352	D_0__Bacteria;D_1__Bacteroidetes;D_2__Bacteroidia;D_3__Chitinophagales;D_4__Chitinophagaceae;D_5__uncultured;D_6__metagenome
a5cd4e42b0232d8edb2e98a93a0cdda7	0.362318	0.145475	0.980562	0.674718	0.875995	-0.0339658	-0.307546	0.149834	-0.346769	-0.247204	D_0__Bacteria;D_1__Bacteroidetes;D_2__Bacteroidia;D_3__Chitinophagales;D_4__Saprospiraceae;D_5__uncultured
a5d9b86ca1af0fb3fc713e77ae5b0b35	-0.212446	1.22942	-0.195349	19.5006	-0.0409764	0.219086	0.0816819	0.598192	0.124913	-0.33143	D_0__Bacteria;D_1__Proteobacteria;D_2__Gammaproteobacteria;D_3__Betaproteobacteriales
a6597ccffc293f27bbda4e71182e3dd6	0.411104	0.145264	0.0359575	0.602416	-0.00138307	-0.00460475	-0.0454183	0.149159	-0.0753595	0.18213	D_0__Bacteria;D_1__Proteobacteria;D_2__Alphaproteobacteria;D_3__Acetobacterales;D_4__Acetobacteraceae;D_5__Roseomonas
a743f3662545d1b0e3bb247ffd2e20fa	0.411104	0.145264	0.0359575	0.602416	-0.00138307	-0.00460475	-0.0454183	0.149159	-0.0753595	0.18213	D_0__Bacteria;D_1__Bacteroidetes;D_2__Bacteroidia;D_3__Cytophagales;D_4__Cytophagaceae;D_5__Cytophaga;D_6__uncultured bacterium
a798c1a9ab5218b9466b681f0888c4e4	-2.17962	2.69176	0.324426	-6.02478	-0.146044	0.206055	0.318992	0.332865	-0.0306497	0.757728	D_0__Bacteria;D_1__Bacteroidetes;D_2__Bacteroidia;D_3__Cytophagales;D_4__Spirosomaceae;D_5__Runella;D_6__uncultured bacterium
a89c71d608d174ee755b83197c3f4b9b	0.411104	0.145264	0.0359575	0.602416	-0.00138307	-0.00460475	-0.0454183	0.149159	-0.0753595	0.18213	D_0__Bacteria;D_1__Bacteroidetes;D_2__Bacteroidia;D_3__Cytophagales;D_4__Spirosomaceae;D_5__Larkinella;D_6__metagenome
a927fa934cf9d977992764c4dcba0b7d	0.411104	0.145264	0.0359575	0.602416	-0.00138307	-0.00460475	-0.0454183	0.149159	-0.0753595	0.18213	D_0__Bacteria;D_1__Firmicutes;D_2__Clostridia;D_3__Clostridiales;D_4__Lachnospiraceae;D_5__Lachnospiraceae NK4A136 group
a9b0dee39779ebb3f1b58ce3ab4668de	0.411104	0.145264	0.0359575	0.602416	-0.00138307	-0.00460475	-0.0454183	0.149159	-0.0753595	0.18213	D_0__Bacteria;D_1__Bacteroidetes;D_2__Bacteroidia;D_3__Chitinophagales;D_4__Chitinophagaceae;D_5__uncultured;D_6__Terrimonas sp. 16-45A
a9b24370bdb02a8ee91855de7b8b2813	0.411104	0.145264	0.0359575	0.602416	-0.00138307	-0.00460475	-0.0454183	0.149159	-0.0753595	0.18213	D_0__Bacteria;D_1__Actinobacteria;D_2__Actinobacteria;D_3__Bifidobacteriales;D_4__Bifidobacteriaceae;D_5__Bifidobacterium
a9b6029d2a8d4a64157ad5c056335ee9	0.411104	0.145264	0.0359575	0.602416	-0.00138307	-0.00460475	-0.0454183	0.149159	-0.0753595	0.18213	D_0__Bacteria;D_1__Cyanobacteria;D_2__Melainabacteria;D_3__Obscuribacterales;D_4__uncultured bacterium;D_5__uncultured bacterium;D_6__uncultured bacterium
a9fc99008e8aaa0542c2deb945eaeee9	1.7282	-2.6262	-0.972404	8.47883	-0.109198	0.00324542	0.218865	-1.13577	0.239038	-1.05172	D_0__Bacteria;D_1__Bacteroidetes;D_2__Bacteroidia;D_3__Flavobacteriales;D_4__Weeksellaceae;D_5__Chryseobacterium
aa9b3a1418d146c262ec63305292065a	-1.74799	6.98795	-0.93211	3.0192	0.0809792	0.762522	-0.897512	-1.84307	0.573951	-3.5592	D_0__Bacteria;D_1__Actinobacteria;D_2__Actinobacteria;D_3__Corynebacteriales;D_4__Corynebacteriaceae;D_5__Corynebacterium 1
aadf88dc063cc2e57f9e8f27226d306d	0.411104	0.145264	0.0359575	0.602416	-0.00138307	-0.00460475	-0.0454183	0.149159	-0.0753595	0.18213	D_0__Bacteria;D_1__Bacteroidetes;D_2__Bacteroidia;D_3__Chitinophagales;D_4__Chitinophagaceae;D_5__Ferruginibacter
aaf720cb05ddb528efa9bacbd90f7c58	-4.37886	-9.45538	-0.933761	-4.16454	-0.0684373	0.137654	0.166301	-0.173374	0.356551	-0.258213	D_0__Bacteria;D_1__Proteobacteria;D_2__Alphaproteobacteria;D_3__Sphingomonadales;D_4__Sphingomonadaceae;D_5__Sphingomonas
ab099b29adf10d4e7a380cd9e5293db4	0.411104	0.145264	0.0359575	0.602416	-0.00138307	-0.00460475	-0.0454183	0.149159	-0.0753595	0.18213	D_0__Bacteria;D_1__Proteobacteria;D_2__Gammaproteobacteria;D_3__Pseudomonadales;D_4__Pseudomonadaceae;D_5__Pseudomonas
ab5770c76bb383641afa4bb01d7a353f	-5.09757	-5.07115	-0.221609	8.57379	0.274734	0.0916248	-0.130394	-1.12424	0.263848	-0.445894	D_0__Bacteria;D_1__Proteobacteria;D_2__Gammaproteobacteria;D_3__Betaproteobacteriales;D_4__Burkholderiaceae;D_5__Hydrogenophaga
ab7113d59c74924cf83916425043d9d7	0.411104	0.145264	0.0359575	0.602416	-0.00138307	-0.00460475	-0.0454183	0.149159	-0.0753595	0.18213	D_0__Bacteria;D_1__Planctomycetes;D_2__Planctomycetacia;D_3__Gemmatales;D_4__Gemmataceae;D_5__Gemmata
ab84514da6b2e44ddd6abc20303d09f2	0.411104	0.145264	0.0359575	0.602416	-0.00138307	-0.00460475	-0.0454183	0.149159	-0.0753595	0.18213	D_0__Bacteria;D_1__Proteobacteria;D_2__Deltaproteobacteria;D_3__Oligoflexales;D_4__0319-6G20
abe2a99c2e9e60d15c15fc3f5865f50c	0.411104	0.145264	0.0359575	0.602416	-0.00138307	-0.00460475	-0.0454183	0.149159	-0.0753595	0.18213	D_0__Bacteria;D_1__Bacteroidetes;D_2__Bacteroidia;D_3__Cytophagales;D_4__Hymenobacteraceae;D_5__Hymenobacter;D_6__metagenome
ac28c199405fa8466bdedf16d456edbc	0.411104	0.145264	0.0359575	0.602416	-0.00138307	-0.00460475	-0.0454183	0.149159	-0.0753595	0.18213	D_0__Bacteria;D_1__Firmicutes;D_2__Clostridia;D_3__Clostridiales;D_4__Lachnospiraceae;D_5__A2;D_6__uncultured bacterium
ac74eb9e18ab45ed560fe7ad979e3b0f	0.411104	0.145264	0.0359575	0.602416	-0.00138307	-0.00460475	-0.0454183	0.149159	-0.0753595	0.18213	D_0__Bacteria;D_1__Proteobacteria;D_2__Alphaproteobacteria;D_3__Rhodobacterales;D_4__Rhodobacteraceae
ad16b779f2ec6d8afc200de7c5d2f39a	4.45043	-1.68496	-0.0491626	-8.5233	0.137777	0.30281	0.0575648	0.182358	0.0658556	0.18939	D_0__Bacteria;D_1__Proteobacteria;D_2__Alphaproteobacteria;D_3__Sphingomonadales;D_4__Sphingomonadaceae;D_5__Sphingopyxis
ad38ae96214151fce59ff29618b6b761	0.411104	0.145264	0.0359575	0.602416	-0.00138307	-0.00460475	-0.0454183	0.149159	-0.0753595	0.18213	D_0__Bacteria;D_1__Firmicutes;D_2__Bacilli;D_3__Bacillales;D_4__Bacillaceae;D_5__Bacillus
adf8882d5fd60155f03f9a52e900d32d	5.54587	-2.47238	-0.507858	-2.52338	-0.0148565	0.277716	0.113962	-0.407047	0.171364	0.321445	D_0__Bacteria;D_1__Proteobacteria;D_2__Gammaproteobacteria;D_3__Alteromonadales;D_4__Alteromonadaceae;D_5__Rheinheimera
ae0476fb3775853ef8f963222e79b92b	0.411104	0.145264	0.0359575	0.602416	-0.00138307	-0.00460475	-0.0454183	0.149159	-0.0753595	0.18213	D_0__Bacteria;D_1__Bacteroidetes;D_2__Bacteroidia;D_3__Flavobacteriales;D_4__Crocinitomicaceae;D_5__Fluviicola
aed34a1b479eb750b8995500de1e9e5b	0.411104	0.145264	0.0359575	0.602416	-0.00138307	-0.00460475	-0.0454183	0.149159	-0.0753595	0.18213	D_0__Bacteria;D_1__Bacteroidetes;D_2__Bacteroidia;D_3__Cytophagales;D_4__Spirosomaceae;D_5__Dyadobacter;D_6__Dyadobacter fermentans
afa40603e6bba804e387b631ab76e2d7	2.15729	6.58542	0.250026	-4.80591	0.0930023	0.32281	0.0916335	-0.722754	-0.0475968	0.309038	D_0__Bacteria;D_1__Proteobacteria;D_2__Alphaproteobacteria;D_3__Sphingomonadales;D_4__Sphingomonadaceae;D_5__Sphingomonas
b00c3432b2ba4ccb41e22cbf1f9e336d	2.61382	-1.62061	-4.38506	0.493733	1.65042	0.359853	-1.02419	0.14985	0.265337	-2.37308	D_0__Bacteria;D_1__Bacteroidetes;D_2__Bacteroidia;D_3__Bacteroidales;D_4__Muribaculaceae;D_5__uncultured Bacteroidales bacterium;D_6__uncultured Bacteroidales bacterium
b01f65c3da02d1690cbbb45a210380d5	0.411104	0.145264	0.0359575	0.602416	-0.00138307	-0.00460475	-0.0454183	0.149159	-0.0753595	0.18213	D_0__Bacteria;D_1__Bacteroidetes;D_2__Bacteroidia;D_3__Chitinophagales;D_4__Chitinophagaceae;D_5__Vibrionimonas;D_6__uncultured bacterium
b1652dc664d4e8ce2d123d26687d1204	0.411104	0.145264	0.0359575	0.602416	-0.00138307	-0.00460475	-0.0454183	0.149159	-0.0753595	0.18213	D_0__Bacteria;D_1__Firmicutes;D_2__Clostridia;D_3__Clostridiales;D_4__Lachnospiraceae;D_5__[Eubacterium] xylanophilum group;D_6__uncultured bacterium
b16a9afccf5fae6ac77c9e2f29d8fe2c	0.411104	0.145264	0.0359575	0.602416	-0.00138307	-0.00460475	-0.0454183	0.149159	-0.0753595	0.18213	D_0__Bacteria;D_1__Proteobacteria;D_2__Gammaproteobacteria;D_3__Betaproteobacteriales;D_4__Chitinimonadaceae;D_5__Chitinimonas;D_6__Chitinimonas taiwanensis
b1f7ece1b44aa9aa1eada04a978aa85b	-3.82308	-7.95834	-0.498901	16.7955	-0.00596595	-1.5349	0.0642306	-1.42971	0.29268	-0.371087	D_0__Bacteria;D_1__Proteobacteria;D_2__Gammaproteobacteria;D_3__Betaproteobacteriales;D_4__Burkholderiaceae
b21f8cd99a1ca2af3f89fd2faf0ce13e	0.411104	0.145264	0.0359575	0.602416	-0.00138307	-0.00460475	-0.0454183	0.149159	-0.0753595	0.18213	D_0__Bacteria;D_1__Bacteroidetes;D_2__Bacteroidia;D_3__Flavobacteriales;D_4__Weeksellaceae;D_5__Chryseobacterium
b23b243ba21376cebaf50124547ff1e2	0.267216	0.337239	-1.55798	0.507054	0.126657	0.0838273	0.348708	1.91253	0.215096	-3.20651	D_0__Bacteria;D_1__Proteobacteria;D_2__Alphaproteobacteria;D_3__Caulobacterales;D_4__Caulobacteraceae;D_5__Phenylobacterium
b34a9ffa92c0acd13a685c39a7619e0c	0.411104	0.145264	0.0359575	0.602416	-0.00138307	-0.00460475	-0.0454183	0.149159	-0.0753595	0.18213	D_0__Bacteria;D_1__Proteobacteria;D_2__Deltaproteobacteria;D_3__Desulfovibrionales;D_4__Desulfovibrionaceae;D_5__Desulfovibrio;D_6__Desulfovibrio cuneatus
b3b7bd6f53061f87325fe905486dbe74	1.05412	-0.068906	-1.59745	1.49324	-0.244297	-1.11323	0.307481	-2.94223	0.245818	-1.14754	D_0__Bacteria;D_1__Proteobacteria;D_2__Gammaproteobacteria;D_3__Betaproteobacteriales;D_4__Burkholderiaceae
b3ec54c9c2a9bfb6d1d15d3c8e6ea9e2	0.411104	0.145264	0.0359575	0.602416	-0.00138307	-0.00460475	-0.0454183	0.149159	-0.0753595	0.18213	D_0__Bacteria;D_1__Proteobacteria;D_2__Alphaproteobacteria;D_3__Rhodospirillales;D_4__Rhodospirillaceae;D_5__uncultured
b417417ada9b81dce6f12d4ba0b10d4a	0.411104	0.145264	0.0359575	0.602416	-0.00138307	-0.00460475	-0.0454183	0.149159	-0.0753595	0.18213	D_0__Bacteria;D_1__Proteobacteria;D_2__Alphaproteobacteria;D_3__Azospirillales;D_4__Azospirillaceae;D_5__uncultured;D_6__metagenome
b449f5066387be07ee577a95585d45ca	-5.08907	-1.09736	-0.0378534	0.634452	0.0331156	0.183946	0.156277	0.380544	0.247165	-0.620187	D_0__Bacteria;D_1__Proteobacteria;D_2__Alphaproteobacteria;D_3__Rhizobiales;D_4__Rhizobiaceae;D_5__Allorhizobium-Neorhizobium-Pararhizobium-Rhizobium
b44aff2995f396f00ad579d8e6684335	0.411104	0.145264	0.0359575	0.602416	-0.00138307	-0.00460475	-0.0454183	0.149159	-0.0753595	0.18213	D_0__Bacteria;D_1__Bacteroidetes;D_2__Bacteroidia;D_3__Bacteroidales;D_4__Muribaculaceae;D_5__uncultured bacterium;D_6__uncultured bacterium
b45dfd386fcd5de32762670bf6ebcaea	0.411104	0.145264	0.0359575	0.602416	-0.00138307	-0.00460475	-0.0454183	0.149159	-0.0753595	0.18213	D_0__Bacteria;D_1__Bacteroidetes;D_2__Bacteroidia;D_3__Flavobacteriales;D_4__Cryomorphaceae;D_5__uncultured;D_6__uncultured bacterium
b4626f6f1fc371121aa5b25f0105050e	0.411104	0.145264	0.0359575	0.602416	-0.00138307	-0.00460475	-0.0454183	0.149159	-0.0753595	0.18213	D_0__Bacteria;D_1__Proteobacteria;D_2__Alphaproteobacteria;D_3__Rhizobiales;D_4__Kaistiaceae;D_5__Kaistia;D_6__uncultured bacterium
b463c4c43075dbb8e33c8208058f9cdb	0.411104	0.145264	0.0359575	0.602416	-0.00138307	-0.00460475	-0.0454183	0.149159	-0.0753595	0.18213	D_0__Bacteria;D_1__Proteobacteria;D_2__Gammaproteobacteria;D_3__Betaproteobacteriales;D_4__Aquaspirillaceae;D_5__Aquaspirillum
b47dfbbc4578162bb2fccd7caaac0998	0.289428	0.35482	0.580263	0.49797	-0.66398	0.763425	0.243311	-0.46482	-0.111349	0.326345	D_0__Bacteria;D_1__Chlamydiae;D_2__Chlamydiae;D_3__Chlamydiales;D_4__Simkaniaceae;D_5__uncultured;D_6__Rhabdochlamydiaceae bacterium cvE58
b4e2270600807e5279ab5f6f5ff7692a	8.0049	-3.1462	-0.168807	-1.76413	0.182055	0.0621548	0.0886001	-0.841899	-0.0616557	0.387189	D_0__Bacteria;D_1__Actinobacteria;D_2__Actinobacteria;D_3__Micrococcales;D_4__Microbacteriaceae;D_5__Microbacterium
b506d1113dbcf4155083cbd3c2113328	0.411104	0.145264	0.0359575	0.602416	-0.00138307	-0.00460475	-0.0454183	0.149159	-0.0753595	0.18213	D_0__Bacteria;D_1__Planctomycetes;D_2__Planctomycetacia;D_3__Gemmatales;D_4__Gemmataceae;D_5__Gemmata
b53dc46c1d1c39c2d59ddd79e085c7d9	0.411104	0.145264	0.0359575	0.602416	-0.00138307	-0.00460475	-0.0454183	0.149159	-0.0753595	0.18213	D_0__Bacteria;D_1__Bacteroidetes;D_2__Bacteroidia;D_3__Bacteroidales;D_4__Dysgonomonadaceae;D_5__Dysgonomonas;D_6__uncultured Bacteroidetes bacterium
b5ad34d760628319baf398eac0c09823	0.411104	0.145264	0.0359575	0.602416	-0.00138307	-0.00460475	-0.0454183	0.149159	-0.0753595	0.18213	D_0__Bacteria;D_1__Firmicutes;D_2__Clostridia;D_3__Clostridiales;D_4__Lachnospiraceae;D_5__Lachnospiraceae NK4A136 group;D_6__uncultured bacterium
b5bdff85176e4e3ce56f2497fc77ac22	0.411104	0.145264	0.0359575	0.602416	-0.00138307	-0.00460475	-0.0454183	0.149159	-0.0753595	0.18213	D_0__Bacteria;D_1__Bacteroidetes;D_2__Bacteroidia;D_3__Cytophagales;D_4__Microscillaceae;D_5__uncultured;D_6__bacterium 336/3
b616596aef6b5b8ee763de02fca55fb1	-0.544993	-4.22806	-0.491602	0.729908	0.346307	-1.49346	0.143092	-0.221185	0.169186	-1.65502	D_0__Bacteria
b626779bd5dfa945ddc31fd5e5070a19	0.411104	0.145264	0.0359575	0.602416	-0.00138307	-0.00460475	-0.0454183	0.149159	-0.0753595	0.18213	D_0__Bacteria;D_1__Bacteroidetes;D_2__Bacteroidia;D_3__Bacteroidales;D_4__Muribaculaceae;D_5__uncultured bacterium;D_6__uncultured bacterium
b65b37dc355da7c17e770e195b41cc1b	0.411104	0.145264	0.0359575	0.602416	-0.00138307	-0.00460475	-0.0454183	0.149159	-0.0753595	0.18213	D_0__Bacteria;D_1__Verrucomicrobia;D_2__Verrucomicrobiae;D_3__Verrucomicrobiales;D_4__Verrucomicrobiaceae;D_5__Prosthecobacter;D_6__uncultured bacterium
b672de3b577f55a4350eabdce0f18904	6.04752	-3.34577	-0.0835619	-2.03933	0.31912	0.276181	-0.0487073	-0.7659	0.0325383	-0.325205	D_0__Bacteria;D_1__Proteobacteria;D_2__Gammaproteobacteria;D_3__Pseudomonadales;D_4__Moraxellaceae;D_5__Alkanindiges
b6853beba637901470d3ed7c88740157	0.411104	0.145264	0.0359575	0.602416	-0.00138307	-0.00460475	-0.0454183	0.149159	-0.0753595	0.18213	D_0__Bacteria;D_1__Bacteroidetes;D_2__Bacteroidia;D_3__Cytophagales;D_4__Microscillaceae;D_5__uncultured;D_6__Algoriphagus sp. JJ018
b6b5543734c1a0365d6330f5d38d91a3	0.411104	0.145264	0.0359575	0.602416	-0.00138307	-0.00460475	-0.0454183	0.149159	-0.0753595	0.18213	D_0__Bacteria;D_1__Planctomycetes;D_2__Phycisphaerae;D_3__Phycisphaerales;D_4__Phycisphaeraceae;D_5__uncultured;D_6__metagenome
b6d16645619f084c15f25f496ee50de0	0.411104	0.145264	0.0359575	0.602416	-0.00138307	-0.00460475	-0.0454183	0.149159	-0.0753595	0.18213	D_0__Bacteria;D_1__Proteobacteria;D_2__Gammaproteobacteria;D_3__Betaproteobacteriales;D_4__Burkholderiaceae;D_5__Hydrogenophaga
b73668f7ed782c5d1edcb0c5ca40f667	0.411104	0.145264	0.0359575	0.602416	-0.00138307	-0.00460475	-0.0454183	0.149159	-0.0753595	0.18213	D_0__Bacteria;D_1__Proteobacteria;D_2__Deltaproteobacteria;D_3__Bdellovibrionales;D_4__Bdellovibrionaceae;D_5__Bdellovibrio;D_6__Bdellovibrio exovorus JSS
b8455681fc92d051fdd023aa62417fb3	0.411104	0.145264	0.0359575	0.602416	-0.00138307	-0.00460475	-0.0454183	0.149159	-0.0753595	0.18213	D_0__Bacteria;D_1__Firmicutes;D_2__Clostridia;D_3__Clostridiales;D_4__Lachnospiraceae;D_5__Lachnospiraceae UCG-001;D_6__uncultured bacterium
b8463e47576ba98c879e1bf2a6b1f2b0	-5.06627	2.61346	0.431547	-5.88034	-0.153265	0.383908	0.225216	-1.63329	0.124973	-0.31454	D_0__Bacteria;D_1__Proteobacteria;D_2__Alphaproteobacteria;D_3__Micavibrionales;D_4__uncultured
b86bcfa10c4260f2876ec57733382483	0.411104	0.145264	0.0359575	0.602416	-0.00138307	-0.00460475	-0.0454183	0.149159	-0.0753595	0.18213	D_0__Bacteria;D_1__Bacteroidetes;D_2__Bacteroidia;D_3__Sphingobacteriales;D_4__Sphingobacteriaceae;D_5__Solitalea;D_6__uncultured bacterium
b8b719a9460edac9f6cba6666ad8e5ee	-5.93396	5.54066	0.759288	-7.06935	-0.0650184	0.241143	0.182591	0.424779	0.00508713	0.159878	D_0__Bacteria;D_1__Proteobacteria;D_2__Gammaproteobacteria;D_3__Betaproteobacteriales;D_4__Nitrosomonadaceae;D_5__DSSD61;D_6__uncultured bacterium
b8be9d1a4bc708be1c97362f81d8171e	0.411104	0.145264	0.0359575	0.602416	-0.00138307	-0.00460475	-0.0454183	0.149159	-0.0753595	0.18213	D_0__Bacteria;D_1__Verrucomicrobia;D_2__Verrucomicrobiae;D_3__Verrucomicrobiales;D_4__Verrucomicrobiaceae;D_5__Prosthecobacter;D_6__uncultured bacterium
b8d6d5416bad83edfe89dac9e1ab266d	-1.86972	0.644682	0.356686	-3.03625	-0.31129	0.478761	0.393242	1.30456	-0.0760794	0.747794	D_0__Bacteria;D_1__Bacteroidetes;D_2__Bacteroidia
b909a92ff7714e3dcc0db59c280a7ac9	0.411104	0.145264	0.0359575	0.602416	-0.00138307	-0.00460475	-0.0454183	0.149159	-0.0753595	0.18213	D_0__Bacteria;D_1__Proteobacteria;D_2__Gammaproteobacteria;D_3__Betaproteobacteriales;D_4__Burkholderiaceae
b93c83455c791df9750decaf0ea92a61	0.411104	0.145264	0.0359575	0.602416	-0.00138307	-0.00460475	-0.0454183	0.149159	-0.0753595	0.18213	D_0__Bacteria;D_1__Cyanobacteria;D_2__Melainabacteria;D_3__Vampirovibrionales;D_4__uncultured Vampirovibrio sp.;D_5__uncultured Vampirovibrio sp.;D_6__uncultured Vampirovibrio sp.
b95fab86f62b1ce6264bf0661751095c	0.411104	0.145264	0.0359575	0.602416	-0.00138307	-0.00460475	-0.0454183	0.149159	-0.0753595	0.18213	D_0__Bacteria;D_1__Proteobacteria;D_2__Alphaproteobacteria;D_3__Sphingomonadales;D_4__Sphingomonadaceae
b97bc8ceb2ce1bf46a4f3fd14883d9bb	12.5409	-3.88565	-0.377393	-2.54432	-0.0369156	0.307111	0.0658532	-0.933466	-0.0257558	-0.0322816	D_0__Bacteria;D_1__Bacteroidetes;D_2__Bacteroidia;D_3__Cytophagales;D_4__Spirosomaceae;D_5__Fibrisoma;D_6__Cenchrus americanus
b9902c450f014a114d05ad5911a0a17c	-0.115306	0.524678	-0.187216	0.706703	0.278913	0.768369	-0.427293	2.4661	0.047345	0.34776	D_0__Bacteria;D_1__Bacteroidetes;D_2__Bacteroidia;D_3__Cytophagales;D_4__Spirosomaceae;D_5__Spirosoma
ba7afc29ab2a378c60c7972b36c5433d	0.411104	0.145264	0.0359575	0.602416	-0.00138307	-0.00460475	-0.0454183	0.149159	-0.0753595	0.18213	D_0__Bacteria;D_1__Proteobacteria;D_2__Alphaproteobacteria;D_3__Rickettsiales;D_4__SM2D12;D_5__uncultured bacterium;D_6__uncultured bacterium
ba93f8065bd4be6d1d5fd2f7578298bd	0.268544	3.25129	0.276911	5.66934	0.0887625	0.233632	0.0499622	0.0583336	0.141363	-1.14477	D_0__Bacteria;D_1__Proteobacteria;D_2__Alphaproteobacteria;D_3__Acetobacterales;D_4__Acetobacteraceae;D_5__Roseomonas;D_6__groundwater biofilm bacterium B1
bab7f975992f3ccc9df12a80b0e9ee2e	0.411104	0.145264	0.0359575	0.602416	-0.00138307	-0.00460475	-0.0454183	0.149159	-0.0753595	0.18213	D_0__Bacteria
bb3c44e47618833aef831ed5ff6cf162	0.411104	0.145264	0.0359575	0.602416	-0.00138307	-0.00460475	-0.0454183	0.149159	-0.0753595	0.18213	D_0__Bacteria;D_1__Bacteroidetes;D_2__Bacteroidia;D_3__Cytophagales;D_4__Hymenobacteraceae;D_5__Hymenobacter
bb4bb2f58df967658be881a308e6ae4c	0.411104	0.145264	0.0359575	0.602416	-0.00138307	-0.00460475	-0.0454183	0.149159	-0.0753595	0.18213	D_0__Bacteria;D_1__Proteobacteria;D_2__Gammaproteobacteria;D_3__Betaproteobacteriales;D_4__Burkholderiaceae;D_5__Hydrogenophaga
bb82c3c832c7420c6ade044c37c32a86	0.411104	0.145264	0.0359575	0.602416	-0.00138307	-0.00460475	-0.0454183	0.149159	-0.0753595	0.18213	D_0__Bacteria
bc0ecfda726e438059b713c44336f4c0	0.411104	0.145264	0.0359575	0.602416	-0.00138307	-0.00460475	-0.0454183	0.149159	-0.0753595	0.18213	D_0__Bacteria;D_1__Proteobacteria;D_2__Gammaproteobacteria;D_3__Betaproteobacteriales;D_4__Burkholderiaceae
bc480af024be641e79b2536924725672	1.34123	-3.36183	0.187263	-15.0379	0.085272	-0.0151841	0.0944412	-0.461824	0.182093	-0.190081	D_0__Bacteria;D_1__Proteobacteria;D_2__Gammaproteobacteria;D_3__Betaproteobacteriales;D_4__Burkholderiaceae
bcc006f4668ea47f88afa6362e7d965d	0.411104	0.145264	0.0359575	0.602416	-0.00138307	-0.00460475	-0.0454183	0.149159	-0.0753595	0.18213	D_0__Bacteria;D_1__Proteobacteria;D_2__Alphaproteobacteria;D_3__Sphingomonadales;D_4__Sphingomonadaceae;D_5__Sphingomonas
bd00f45f6c1a0a3f77e1c2f6d21f05da	-0.748355	-1.11389	0.0564414	1.16648	0.361735	0.556481	-0.010953	-0.526741	0.141367	-1.77527	D_0__Bacteria;D_1__Bacteroidetes;D_2__Bacteroidia;D_3__Cytophagales;D_4__Microscillaceae;D_5__uncultured
bd217e3552c0912e166951d39a120601	1.65568	-0.981612	0.67475	-3.87342	-0.458426	-3.16236	0.181746	-0.42156	-0.154006	2.69979	D_0__Bacteria;D_1__Proteobacteria;D_2__Alphaproteobacteria;D_3__Rhizobiales;D_4__Devosiaceae
bd37e2fca95068748c1513a107acb69a	-2.09036	-5.34704	-0.523116	-13.7679	0.0179182	0.268205	0.139441	0.442274	0.286298	0.0842999	D_0__Bacteria;D_1__Bacteroidetes;D_2__Bacteroidia;D_3__Flavobacteriales;D_4__Flavobacteriaceae;D_5__Flavobacterium;D_6__Flavobacterium cucumis
bd46f909a79a9650dc04d80c00b26c96	-3.07772	5.02173	0.87963	-2.46147	-0.24228	0.379473	0.461771	0.902579	-0.257965	1.26015	D_0__Bacteria;D_1__Proteobacteria;D_2__Gammaproteobacteria;D_3__Pseudomonadales;D_4__Pseudomonadaceae;D_5__Pseudomonas
bdcec6803f81c32877b24a050b64bd3d	0.411104	0.145264	0.0359575	0.602416	-0.00138307	-0.00460475	-0.0454183	0.149159	-0.0753595	0.18213	D_0__Bacteria;D_1__Bacteroidetes;D_2__Bacteroidia;D_3__Cytophagales;D_4__Microscillaceae;D_5__uncultured;D_6__Algoriphagus boseongensis
bdffd4c2c49f6cb3787f7d238d0d0652	0.411104	0.145264	0.0359575	0.602416	-0.00138307	-0.00460475	-0.0454183	0.149159	-0.0753595	0.18213	D_0__Bacteria;D_1__Bacteroidetes;D_2__Bacteroidia;D_3__Flavobacteriales;D_4__Crocinitomicaceae;D_5__Fluviicola
be7536429f29a4913e13ecf9295a7944	-4.9868	-0.866927	0.418075	7.24366	-0.0983838	0.186218	0.183937	0.0430984	0.136883	-0.20301	D_0__Bacteria;D_1__Proteobacteria;D_2__Gammaproteobacteria;D_3__Legionellales;D_4__Legionellaceae;D_5__Legionella;D_6__uncultured bacterium
befdec7652a197f89ca31d19edd69978	-4.07343	1.32619	0.312618	-4.23789	0.080292	0.29505	0.0997582	-0.0538278	0.176171	-0.0150305	D_0__Bacteria;D_1__Bacteroidetes;D_2__Bacteroidia;D_3__Chitinophagales;D_4__Chitinophagaceae;D_5__uncultured;D_6__Terrimonas sp. 16-45A
bf1c50e24daa412cc3a53c2ae819d4fa	0.411104	0.145264	0.0359575	0.602416	-0.00138307	-0.00460475	-0.0454183	0.149159	-0.0753595	0.18213	D_0__Bacteria;D_1__Proteobacteria;D_2__Alphaproteobacteria;D_3__Sphingomonadales;D_4__Sphingomonadaceae;D_5__Novosphingobium
bf34422106e5974ddf75216e2c05273c	0.411104	0.145264	0.0359575	0.602416	-0.00138307	-0.00460475	-0.0454183	0.149159	-0.0753595	0.18213	D_0__Bacteria;D_1__Firmicutes;D_2__Clostridia;D_3__Clostridiales;D_4__Ruminococcaceae;D_5__Ruminiclostridium;D_6__uncultured bacterium
bf611493002f5918a68778bde2def567	0.411104	0.145264	0.0359575	0.602416	-0.00138307	-0.00460475	-0.0454183	0.149159	-0.0753595	0.18213	D_0__Bacteria;D_1__Bacteroidetes;D_2__Bacteroidia;D_3__Bacteroidales;D_4__Bacteroidaceae;D_5__Bacteroides
bf72bdec8f87b56241ca227eb2d18090	-2.17203	1.83801	0.0241499	11.4495	-0.0232401	0.205361	0.112832	-0.252317	0.0504377	0.430055	D_0__Bacteria;D_1__Proteobacteria;D_2__Alphaproteobacteria;D_3__Rickettsiales;D_4__Rickettsiaceae
c041c30d6131c74753b847bc42e681bd	-1.26664	-1.68028	-0.318834	1.37433	0.366387	0.0973259	-0.220217	-0.462803	0.300537	-2.3309	D_0__Bacteria;D_1__Gemmatimonadetes;D_2__Gemmatimonadetes;D_3__Gemmatimonadales;D_4__Gemmatimonadaceae;D_5__uncultured;D_6__metagenome
c04ce073e32f963ad84e3e1e1f4f4698	0.411104	0.145264	0.0359575	0.602416	-0.00138307	-0.00460475	-0.0454183	0.149159	-0.0753595	0.18213	D_0__Bacteria;D_1__Patescibacteria;D_2__Saccharimonadia;D_3__Saccharimonadales;D_4__wastewater metagenome;D_5__wastewater metagenome;D_6__wastewater metagenome
c063a401f9c7273e2ef93758a55a00af	0.997546	-2.42784	-0.47218	1.40069	0.0237718	-0.270019	0.265285	-1.90267	0.237882	-2.47034	D_0__Bacteria;D_1__Bacteroidetes;D_2__Bacteroidia;D_3__Chitinophagales;D_4__Chitinophagaceae;D_5__Parasegetibacter;D_6__uncultured Bacteroidetes bacterium
c06ccd1f7d57566ef669942328b1a946	0.411104	0.145264	0.0359575	0.602416	-0.00138307	-0.00460475	-0.0454183	0.149159	-0.0753595	0.18213	D_0__Bacteria;D_1__Proteobacteria;D_2__Gammaproteobacteria;D_3__Pseudomonadales;D_4__Pseudomonadaceae;D_5__Pseudomonas
c0ab9e92991b04f289c84314a6982b86	0.411104	0.145264	0.0359575	0.602416	-0.00138307	-0.00460475	-0.0454183	0.149159	-0.0753595	0.18213	D_0__Bacteria;D_1__Proteobacteria;D_2__Gammaproteobacteria;D_3__Xanthomonadales;D_4__Xanthomonadaceae;D_5__Pseudoxanthomonas
c0bf1c827b890ae0871a8277194768e3	0.0388774	0.564895	0.475452	0.0840181	-0.193889	0.289219	0.225678	-0.319292	-0.124872	1.0144	D_0__Bacteria;D_1__Dependentiae;D_2__Babeliae;D_3__Babeliales;D_4__Vermiphilaceae
c0e9a5540953b7f3092b2f6c77ea9948	0.411104	0.145264	0.0359575	0.602416	-0.00138307	-0.00460475	-0.0454183	0.149159	-0.0753595	0.18213	D_0__Bacteria
c1d85f5d0462cde440c1bf8ded5f428b	0.155938	-0.278842	-0.0411552	1.06531	0.104039	0.424675	0.0858732	-0.0177501	-0.0313442	0.805658	D_0__Bacteria;D_1__Proteobacteria;D_2__Alphaproteobacteria;D_3__Rhizobiales;D_4__Beijerinckiaceae
c1d9eada909d2d5dbe078f25f1038508	0.411104	0.145264	0.0359575	0.602416	-0.00138307	-0.00460475	-0.0454183	0.149159	-0.0753595	0.18213	D_0__Bacteria;D_1__Proteobacteria;D_2__Gammaproteobacteria;D_3__Betaproteobacteriales;D_4__Burkholderiaceae;D_5__Aquabacterium
c29b1e3b18008c8e1401b8b356e43467	0.411104	0.145264	0.0359575	0.602416	-0.00138307	-0.00460475	-0.0454183	0.149159	-0.0753595	0.18213	D_0__Bacteria;D_1__Proteobacteria;D_2__Alphaproteobacteria;D_3__Caulobacterales;D_4__Hyphomonadaceae;D_5__Hyphomonas
c2a1628eacbdd04950ae3bb9a64a3031	0.411104	0.145264	0.0359575	0.602416	-0.00138307	-0.00460475	-0.0454183	0.149159	-0.0753595	0.18213	D_0__Bacteria;D_1__Proteobacteria;D_2__Alphaproteobacteria;D_3__Sphingomonadales;D_4__Sphingomonadaceae;D_5__Sandaracinobacter
c2ad34addc26f871b36e062f6816d89f	0.411104	0.145264	0.0359575	0.602416	-0.00138307	-0.00460475	-0.0454183	0.149159	-0.0753595	0.18213	D_0__Bacteria;D_1__Firmicutes;D_2__Clostridia;D_3__Clostridiales;D_4__Lachnospiraceae;D_5__Lachnospiraceae NK4A136 group;D_6__uncultured bacterium
c2b21c984cba50d5d155925fc77342c2	0.411104	0.145264	0.0359575	0.602416	-0.00138307	-0.00460475	-0.0454183	0.149159	-0.0753595	0.18213	D_0__Bacteria;D_1__Proteobacteria;D_2__Alphaproteobacteria;D_3__Acetobacterales;D_4__Elioraeaceae;D_5__Elioraea
c31a5286de3d542a1b013351391ccefb	-1.72452	-3.9183	-0.907469	10.0835	-0.167653	-0.225885	0.239211	-1.04453	0.385433	-2.22126	D_0__Bacteria;D_1__Bacteroidetes;D_2__Bacteroidia;D_3__Flavobacteriales;D_4__Flavobacteriaceae;D_5__Flavobacterium
c396bd78097b8a58c1111bd7dfd4e428	-0.464018	0.145485	1.09121	0.802137	0.876211	-0.727413	-0.55264	0.149844	0.0483316	-4.03611	D_0__Bacteria
c3d31a9de6628eaaa0ad9d42d0fdeef3	0.411104	0.145264	0.0359575	0.602416	-0.00138307	-0.00460475	-0.0454183	0.149159	-0.0753595	0.18213	D_0__Bacteria;D_1__Proteobacteria;D_2__Gammaproteobacteria;D_3__Xanthomonadales;D_4__Xanthomonadaceae;D_5__Silanimonas;D_6__uncultured bacterium
c3f05e8b2c2f07d9edd4a151876b150e	-0.683825	-1.93837	-0.238912	1.80663	-0.0797239	0.0203885	0.098588	0.0843073	0.197344	-0.701287	D_0__Bacteria
c3f470f403703b19903e99be8e23c048	0.411104	0.145264	0.0359575	0.602416	-0.00138307	-0.00460475	-0.0454183	0.149159	-0.0753595	0.18213	Unassigned
c46f6379904b7459d864fc72261f065d	-4.74126	-1.73715	-0.0247401	-3.25995	0.02789	0.205193	0.145073	0.153408	0.205338	0.25015	D_0__Bacteria;D_1__Proteobacteria;D_2__Alphaproteobacteria;D_3__Rhizobiales;D_4__Rhizobiaceae;D_5__Allorhizobium-Neorhizobium-Pararhizobium-Rhizobium
c4ff1afad8c5d9819af371d915bf9ca4	0.411104	0.145264	0.0359575	0.602416	-0.00138307	-0.00460475	-0.0454183	0.149159	-0.0753595	0.18213	D_0__Bacteria;D_1__Proteobacteria;D_2__Alphaproteobacteria;D_3__Rhizobiales;D_4__Hyphomicrobiaceae;D_5__Hyphomicrobium
c500aa26202ce13945480f71a7285c16	-1.2336	0.0388991	-1.05971	-0.0298862	0.0223748	0.123016	0.109087	0.640117	0.277793	-1.73565	D_0__Bacteria;D_1__Proteobacteria;D_2__Gammaproteobacteria;D_3__Cellvibrionales;D_4__Cellvibrionaceae;D_5__Cellvibrio
c527141d2f3c7eb97f07438f6a184c02	1.02422	4.71422	0.11295	-1.367	-0.0366486	0.165614	0.220591	0.397081	-0.0284675	0.456077	D_0__Bacteria;D_1__Verrucomicrobia;D_2__Verrucomicrobiae;D_3__Verrucomicrobiales;D_4__Verrucomicrobiaceae
c5a4b5b2aa7f464dfda30269fdf62f6f	-0.0248127	1.02942	0.0164299	1.74882	-0.111289	0.237585	0.111253	0.084729	0.0716047	-0.20132	D_0__Bacteria
c65d68d87cb7defc047872e8893beb68	0.412185	0.145499	0.924189	0.621006	0.576377	-0.0023933	0.467327	0.149859	-0.608532	0.353359	D_0__Bacteria;D_1__Proteobacteria;D_2__Deltaproteobacteria;D_3__Oligoflexales;D_4__Oligoflexaceae;D_5__Oligoflexus;D_6__uncultured delta proteobacterium
c66ea3d804ab0d5346b5d0a31b4562ae	3.96821	-2.70509	-0.141292	-0.341236	0.057431	0.27456	0.106297	-0.742272	0.0163875	0.173527	D_0__Bacteria;D_1__Proteobacteria;D_2__Gammaproteobacteria;D_3__Xanthomonadales;D_4__Xanthomonadaceae;D_5__Stenotrophomonas
c6bef5d83638c4cc271657bd5f792393	-3.17524	-3.30537	-0.0922117	4.13927	-0.0228451	-0.0880501	0.148917	-0.748161	0.200517	-0.374163	Unassigned
c6ecf0fe8c87aa11b74dc6516b34b904	0.411104	0.145264	0.0359575	0.602416	-0.00138307	-0.00460475	-0.0454183	0.149159	-0.0753595	0.18213	D_0__Bacteria;D_1__Proteobacteria;D_2__Gammaproteobacteria;D_3__Xanthomonadales;D_4__Xanthomonadaceae;D_5__Arenimonas;D_6__uncultured gamma proteobacterium
c757ad670c5d796cb866c941c62c4e33	0.411104	0.145264	0.0359575	0.602416	-0.00138307	-0.00460475	-0.0454183	0.149159	-0.0753595	0.18213	D_0__Bacteria;D_1__Bacteroidetes;D_2__Bacteroidia;D_3__Flavobacteriales;D_4__Flavobacteriaceae;D_5__Flavobacterium
c7c1d018484130c33ed6aaac1400ac4d	0.411104	0.145264	0.0359575	0.602416	-0.00138307	-0.00460475	-0.0454183	0.149159	-0.0753595	0.18213	D_0__Bacteria;D_1__Acidobacteria;D_2__Acidobacteriia;D_3__Solibacterales;D_4__Solibacteraceae (Subgroup 3);D_5__Paludibaculum;D_6__uncultured bacterium
c7e785c8e289c83881a0d6d6c5038baa	0.411104	0.145264	0.0359575	0.602416	-0.00138307	-0.00460475	-0.0454183	0.149159	-0.0753595	0.18213	D_0__Bacteria;D_1__Firmicutes;D_2__Clostridia;D_3__Clostridiales;D_4__Lachnospiraceae
c7f82a5b9e9a5f9758d4722de828c7b8	0.411104	0.145264	0.0359575	0.602416	-0.00138307	-0.00460475	-0.0454183	0.149159	-0.0753595	0.18213	D_0__Bacteria;D_1__Verrucomicrobia;D_2__Verrucomicrobiae;D_3__Verrucomicrobiales;D_4__Verrucomicrobiaceae;D_5__Prosthecobacter
c8235af886da685911db9482aa685614	0.411104	0.145264	0.0359575	0.602416	-0.00138307	-0.00460475	-0.0454183	0.149159	-0.0753595	0.18213	D_0__Bacteria;D_1__Proteobacteria;D_2__Alphaproteobacteria;D_3__Caulobacterales;D_4__Caulobacteraceae;D_5__Phenylobacterium
c8b42de604e7006cd172fcce6600a188	0.411104	0.145264	0.0359575	0.602416	-0.00138307	-0.00460475	-0.0454183	0.149159	-0.0753595	0.18213	D_0__Bacteria;D_1__Bacteroidetes;D_2__Bacteroidia;D_3__Cytophagales;D_4__Cytophagaceae;D_5__Cytophaga
c97c390b3b4f5a19860f6f6f26bcbca9	-11.2346	-0.965171	0.402942	-12.2832	0.161737	0.146604	-0.00879831	0.0575932	0.231421	1.05744	D_0__Bacteria;D_1__Proteobacteria;D_2__Gammaproteobacteria;D_3__Pseudomonadales;D_4__Moraxellaceae;D_5__Cavicella;D_6__uncultured bacterium
c98d9eff7ca0db4b6520692ffd2ed4d4	0.411104	0.145264	0.0359575	0.602416	-0.00138307	-0.00460475	-0.0454183	0.149159	-0.0753595	0.18213	D_0__Bacteria;D_1__Bacteroidetes;D_2__Bacteroidia;D_3__Chitinophagales;D_4__Chitinophagaceae;D_5__uncultured;D_6__metagenome
c9dddba7a470af4df4d9515787d9d464	0.411104	0.145264	0.0359575	0.602416	-0.00138307	-0.00460475	-0.0454183	0.149159	-0.0753595	0.18213	D_0__Bacteria;D_1__Patescibacteria;D_2__Parcubacteria;D_3__Candidatus Nomurabacteria;D_4__uncultured bacterium;D_5__uncultured bacterium;D_6__uncultured bacterium
ca8f1c260ac18a133685554fc1089155	-5.27486	4.22506	0.476054	-10.932	-0.0474756	0.138376	0.192336	0.119373	0.137009	0.0621877	D_0__Bacteria;D_1__Proteobacteria;D_2__Alphaproteobacteria;D_3__Rhodobacterales;D_4__Rhodobacteraceae;D_5__Rhodobacter
cb73bfd2989d0f10b0d2fa1263ae538c	0.411104	0.145264	0.0359575	0.602416	-0.00138307	-0.00460475	-0.0454183	0.149159	-0.0753595	0.18213	D_0__Bacteria;D_1__Bacteroidetes;D_2__Bacteroidia;D_3__Cytophagales;D_4__Spirosomaceae;D_5__Emticicia
cb8a7d766bae28a02929887d55acbbf2	3.32677	4.50286	-0.387748	2.93114	-0.222458	-1.37538	0.211281	-2.91496	0.146567	-1.64817	D_0__Bacteria;D_1__Proteobacteria;D_2__Alphaproteobacteria;D_3__Rhizobiales;D_4__Rhizobiaceae;D_5__Allorhizobium-Neorhizobium-Pararhizobium-Rhizobium
cb8b8a6ee6bcfa115f8b24a45fa1c12a	0.411104	0.145264	0.0359575	0.602416	-0.00138307	-0.00460475	-0.0454183	0.149159	-0.0753595	0.18213	D_0__Bacteria;D_1__Bacteroidetes;D_2__Bacteroidia;D_3__Bacteroidales;D_4__Muribaculaceae;D_5__uncultured Bacteroidales bacterium;D_6__uncultured Bacteroidales bacterium
cbe053510b5e2f6d892f9e80925b661c	0.411104	0.145264	0.0359575	0.602416	-0.00138307	-0.00460475	-0.0454183	0.149159	-0.0753595	0.18213	D_0__Bacteria;D_1__Bacteroidetes;D_2__Bacteroidia;D_3__Chitinophagales;D_4__Chitinophagaceae;D_5__Sediminibacterium
cc190bacc5c7762f8e5ecbd8138b6bf2	-5.32136	-1.09177	0.418929	9.95745	0.408922	0.327609	-0.144246	0.468488	0.0658999	0.669792	D_0__Bacteria;D_1__Bacteroidetes;D_2__Bacteroidia;D_3__Sphingobacteriales;D_4__NS11-12 marine group;D_5__uncultured Bacteroidetes bacterium;D_6__uncultured Bacteroidetes bacterium
cc2915b764b53d86be9c17337954ba02	4.1963	-1.26222	-0.123038	-6.80688	-0.05229	0.218581	0.257041	-0.243287	0.10332	-0.662099	D_0__Bacteria;D_1__Proteobacteria;D_2__Gammaproteobacteria;D_3__Betaproteobacteriales;D_4__Burkholderiaceae
cc528302df498cda00ddce2647290bf2	1.49826	-1.26174	-0.257071	0.36188	0.496167	-0.750942	-0.126364	-0.278143	-0.0934613	1.48321	D_0__Bacteria;D_1__Bacteroidetes;D_2__Bacteroidia;D_3__Cytophagales;D_4__Spirosomaceae;D_5__Persicitalea;D_6__uncultured bacterium
cc7121361dd707faf0884919a0817bd9	0.411104	0.145264	0.0359575	0.602416	-0.00138307	-0.00460475	-0.0454183	0.149159	-0.0753595	0.18213	D_0__Bacteria;D_1__Proteobacteria;D_2__Gammaproteobacteria;D_3__Betaproteobacteriales;D_4__Chitinibacteraceae;D_5__Deefgea
cc7a212cc704df325b074031e189a75c	-1.03157	1.35266	0.20392	-0.517345	-0.0429837	0.129779	0.214591	-0.979975	-0.00229598	-0.00909385	D_0__Bacteria;D_1__Proteobacteria;D_2__Gammaproteobacteria;D_3__Betaproteobacteriales;D_4__Rhodocyclaceae
cc86c15357f8c5ba4b55e5379b07ae38	0.411104	0.145264	0.0359575	0.602416	-0.00138307	-0.00460475	-0.0454183	0.149159	-0.0753595	0.18213	D_0__Bacteria;D_1__Armatimonadetes;D_2__Fimbriimonadia;D_3__Fimbriimonadales;D_4__Fimbriimonadaceae;D_5__uncultured bacterium;D_6__uncultured bacterium
ccbef4f7fdf76aab7fed38193f0dbbb4	0.411104	0.145264	0.0359575	0.602416	-0.00138307	-0.00460475	-0.0454183	0.149159	-0.0753595	0.18213	D_0__Bacteria;D_1__Proteobacteria;D_2__Gammaproteobacteria;D_3__Legionellales;D_4__Legionellaceae;D_5__Legionella
cce47a95616d39bd276b7abb4a71d646	0.411104	0.145264	0.0359575	0.602416	-0.00138307	-0.00460475	-0.0454183	0.149159	-0.0753595	0.18213	D_0__Bacteria;D_1__Bacteroidetes;D_2__Bacteroidia;D_3__Cytophagales;D_4__Spirosomaceae;D_5__Dyadobacter
cd14656ac6cf5c1c818edcce9906faad	0.150117	0.145489	1.10132	0.785746	1.3285	-0.241536	-0.761829	0.149833	-0.275738	-0.929029	D_0__Bacteria;D_1__Verrucomicrobia;D_2__Verrucomicrobiae;D_3__Verrucomicrobiales;D_4__Verrucomicrobiaceae;D_5__Prosthecobacter;D_6__uncultured bacterium
cd37bede28eb00b726f8e256b4a8d459	0.411104	0.145264	0.0359575	0.602416	-0.00138307	-0.00460475	-0.0454183	0.149159	-0.0753595	0.18213	D_0__Bacteria;D_1__Bacteroidetes;D_2__Bacteroidia;D_3__Cytophagales;D_4__Hymenobacteraceae;D_5__Hymenobacter
cd6176a6bb929664179af822e143a344	2.22095	-1.83848	0.140283	-0.00795698	0.0260594	-0.0112046	0.13425	-0.579029	0.10059	-1.12189	D_0__Bacteria
ce33aa2bdb381f0032bab125294a0c78	-3.56665	-1.50943	0.0228688	-2.06308	0.00494218	-0.0775806	0.173479	0.48864	0.164462	-0.156121	D_0__Bacteria;D_1__Proteobacteria;D_2__Alphaproteobacteria;D_3__Acetobacterales;D_4__Acetobacteraceae;D_5__Rubritepida;D_6__uncultured bacterium
ce72009c0c36b5ff547b9a0c89f669ce	0.411104	0.145264	0.0359575	0.602416	-0.00138307	-0.00460475	-0.0454183	0.149159	-0.0753595	0.18213	D_0__Bacteria;D_1__Tenericutes;D_2__Mollicutes;D_3__Mollicutes RF39
cf2f3d58164f25cad687646fda4275db	0.411104	0.145264	0.0359575	0.602416	-0.00138307	-0.00460475	-0.0454183	0.149159	-0.0753595	0.18213	D_0__Bacteria;D_1__Bacteroidetes;D_2__Bacteroidia;D_3__Bacteroidales;D_4__Rikenellaceae;D_5__uncultured bacterium;D_6__uncultured bacterium
cf3381318906e1e08f58bca905636dc0	-0.0312402	-0.995928	-0.143111	3.9079	0.0447124	0.125474	0.0919031	-0.277789	0.213768	-0.943304	D_0__Bacteria;D_1__Proteobacteria;D_2__Alphaproteobacteria;D_3__Rhizobiales;D_4__Rhizobiaceae;D_5__Allorhizobium-Neorhizobium-Pararhizobium-Rhizobium
cf67fc3f4e212ad2c8de5ef17019a3aa	-3.60165	-2.64287	-0.505432	0.836685	0.069608	0.067498	0.0775153	-0.180073	0.230453	-0.224379	D_0__Bacteria;D_1__Bacteroidetes;D_2__Bacteroidia;D_3__Cytophagales;D_4__Microscillaceae;D_5__Flexibacter
cfcd66c1310f85d586280b6dbd829635	-2.67339	-3.58183	-0.431019	1.37826	-0.0840314	0.104657	0.233443	-0.329475	0.283714	-0.638276	D_0__Bacteria;D_1__Bacteroidetes;D_2__Bacteroidia;D_3__Flavobacteriales;D_4__Flavobacteriaceae;D_5__Flavobacterium;D_6__uncultured prokaryote
cfdf39cd6545fb6a7ddb747c3393c225	0.411104	0.145264	0.0359575	0.602416	-0.00138307	-0.00460475	-0.0454183	0.149159	-0.0753595	0.18213	D_0__Bacteria;D_1__Firmicutes;D_2__Clostridia;D_3__Clostridiales;D_4__Lachnospiraceae;D_5__Lachnospiraceae NK4A136 group;D_6__uncultured bacterium
d00dd19db9c7d540863d9b893e92df3f	0.411104	0.145264	0.0359575	0.602416	-0.00138307	-0.00460475	-0.0454183	0.149159	-0.0753595	0.18213	D_0__Bacteria;D_1__Proteobacteria;D_2__Alphaproteobacteria;D_3__Rickettsiales;D_4__SM2D12
d07a1920dc34307e98f523c9cd5a0fa4	0.411104	0.145264	0.0359575	0.602416	-0.00138307	-0.00460475	-0.0454183	0.149159	-0.0753595	0.18213	D_0__Bacteria;D_1__Cyanobacteria;D_2__Oxyphotobacteria;D_3__Leptolyngbyales;D_4__Leptolyngbyaceae;D_5__Leptolyngbya PCC-6306;D_6__Leptolyngbya boryana
d08d880f3e419559708da8cca5085c09	-5.38348	5.45203	0.63316	-9.90226	-0.0565452	0.304016	0.192628	0.403331	0.0232996	0.186942	D_0__Bacteria;D_1__Proteobacteria;D_2__Alphaproteobacteria
d0902a7daf987d9f313297e014b2aa27	0.411104	0.145264	0.0359575	0.602416	-0.00138307	-0.00460475	-0.0454183	0.149159	-0.0753595	0.18213	D_0__Bacteria;D_1__Proteobacteria;D_2__Alphaproteobacteria;D_3__Holosporales;D_4__Holosporaceae
d0ae8daae3415cf4d419f396012f8772	0.411104	0.145264	0.0359575	0.602416	-0.00138307	-0.00460475	-0.0454183	0.149159	-0.0753595	0.18213	D_0__Bacteria;D_1__Bacteroidetes;D_2__Bacteroidia;D_3__Chitinophagales;D_4__Chitinophagaceae;D_5__Flavihumibacter;D_6__uncultured bacterium
d114fb4c335125128be28401522dd41a	3.23645	-2.5544	-0.122211	-4.61453	-0.095662	-0.671777	0.317088	-1.65423	-0.05988	1.41175	D_0__Bacteria;D_1__Firmicutes;D_2__Bacilli;D_3__Lactobacillales;D_4__Streptococcaceae;D_5__Lactococcus
d14368ceff3dfd711843aee819334418	-0.704594	-0.10512	0.229188	-1.49618	-0.211132	0.336754	0.163586	0.903803	0.0202647	0.33804	D_0__Bacteria;D_1__Proteobacteria;D_2__Deltaproteobacteria;D_3__Oligoflexales;D_4__Oligoflexaceae;D_5__Oligoflexus
d15bc449222795a9ff230013aa633686	-2.78562	-3.82028	-0.14995	5.53669	-0.035048	-1.35023	0.151832	-2.04042	0.242136	-0.700129	D_0__Bacteria;D_1__Proteobacteria;D_2__Gammaproteobacteria;D_3__Pseudomonadales;D_4__Moraxellaceae;D_5__Acinetobacter
d15bd1dcb9de71d7452648673a59f5b8	0.411104	0.145264	0.0359575	0.602416	-0.00138307	-0.00460475	-0.0454183	0.149159	-0.0753595	0.18213	D_0__Bacteria;D_1__Bacteroidetes;D_2__Bacteroidia;D_3__Sphingobacteriales;D_4__Sphingobacteriaceae;D_5__Pedobacter
d176605e54089581a79fc295eb0e2c70	0.411104	0.145264	0.0359575	0.602416	-0.00138307	-0.00460475	-0.0454183	0.149159	-0.0753595	0.18213	D_0__Bacteria;D_1__Proteobacteria;D_2__Alphaproteobacteria;D_3__Sphingomonadales;D_4__Sphingomonadaceae;D_5__Novosphingobium;D_6__Novosphingobium sp. THG-DN6.20
d1eda28e5048426290ecf63619f5a233	0.411104	0.145264	0.0359575	0.602416	-0.00138307	-0.00460475	-0.0454183	0.149159	-0.0753595	0.18213	D_0__Bacteria;D_1__Proteobacteria;D_2__Gammaproteobacteria;D_3__Betaproteobacteriales;D_4__Rhodocyclaceae
d295b9a63b6148b9f4663819da1c914b	0.411104	0.145264	0.0359575	0.602416	-0.00138307	-0.00460475	-0.0454183	0.149159	-0.0753595	0.18213	D_0__Bacteria;D_1__Proteobacteria;D_2__Gammaproteobacteria;D_3__Betaproteobacteriales;D_4__Burkholderiaceae;D_5__Curvibacter
d2ac92ef7b0297714611e7160d79672a	-0.594	-0.705747	0.340759	1.25518	0.0422744	0.0156259	0.136588	0.51783	0.145173	-0.16057	D_0__Bacteria;D_1__Proteobacteria;D_2__Alphaproteobacteria;D_3__Rhodobacterales;D_4__Rhodobacteraceae
d2ae3758c0ca7ccb3e1080edfb02802a	0.411104	0.145264	0.0359575	0.602416	-0.00138307	-0.00460475	-0.0454183	0.149159	-0.0753595	0.18213	D_0__Bacteria;D_1__Proteobacteria;D_2__Alphaproteobacteria;D_3__Paracaedibacterales;D_4__Paracaedibacteraceae;D_5__Candidatus Paracaedibacter
d2d480b667c0d25176b7ad8e933c0ae7	0.411104	0.145264	0.0359575	0.602416	-0.00138307	-0.00460475	-0.0454183	0.149159	-0.0753595	0.18213	D_0__Bacteria;D_1__Firmicutes;D_2__Erysipelotrichia;D_3__Erysipelotrichales;D_4__Erysipelotrichaceae;D_5__Erysipelatoclostridium;D_6__uncultured bacterium
d32e579b3ae7b2aae8d5bf9f027c29af	0.411104	0.145264	0.0359575	0.602416	-0.00138307	-0.00460475	-0.0454183	0.149159	-0.0753595	0.18213	D_0__Bacteria;D_1__Proteobacteria;D_2__Gammaproteobacteria;D_3__Betaproteobacteriales;D_4__Burkholderiaceae;D_5__Delftia
d3511ad5f1c94e158c2d048be24b1be8	0.411104	0.145264	0.0359575	0.602416	-0.00138307	-0.00460475	-0.0454183	0.149159	-0.0753595	0.18213	D_0__Bacteria;D_1__Proteobacteria;D_2__Gammaproteobacteria;D_3__Oceanospirillales;D_4__Pseudohongiellaceae;D_5__Pseudohongiella;D_6__metagenome
d3598080bb82b75f792ade74d0cbb7a7	4.80672	-3.74337	-0.010104	-1.75828	-0.00765997	0.100921	0.10213	0.427814	0.0844074	-0.562691	D_0__Bacteria;D_1__Proteobacteria;D_2__Alphaproteobacteria;D_3__Acetobacterales;D_4__Acetobacteraceae;D_5__Roseococcus;D_6__uncultured bacterium
d418a3cb314da57e1db2140441b42358	-3.88964	4.28392	0.536342	4.73139	-0.162239	0.328099	0.245121	-0.25462	0.0262962	-0.100252	D_0__Bacteria;D_1__Armatimonadetes;D_2__Fimbriimonadia;D_3__Fimbriimonadales;D_4__Fimbriimonadaceae;D_5__uncultured microorganism;D_6__uncultured microorganism
d46e2205f0c6ecf67b51f83d111c509c	-0.711189	2.91101	-0.507538	1.40266	0.0416426	0.72763	-0.51454	-0.909752	0.380561	-2.57612	D_0__Bacteria;D_1__Proteobacteria;D_2__Gammaproteobacteria;D_3__Enterobacteriales;D_4__Enterobacteriaceae;D_5__Escherichia-Shigella
d4deb7789555000c7c3c812559caf8d0	0.411104	0.145264	0.0359575	0.602416	-0.00138307	-0.00460475	-0.0454183	0.149159	-0.0753595	0.18213	D_0__Bacteria;D_1__Bacteroidetes;D_2__Bacteroidia;D_3__Chitinophagales;D_4__Saprospiraceae;D_5__Aureispira
d4e418bf80be1142fbe9cc43c65e14ce	0.411104	0.145264	0.0359575	0.602416	-0.00138307	-0.00460475	-0.0454183	0.149159	-0.0753595	0.18213	D_0__Bacteria;D_1__Proteobacteria;D_2__Alphaproteobacteria;D_3__Rhizobiales;D_4__Rhizobiales Incertae Sedis;D_5__Phreatobacter
d4eab22ca82f161d49138d121e2ffadd	0.411104	0.145264	0.0359575	0.602416	-0.00138307	-0.00460475	-0.0454183	0.149159	-0.0753595	0.18213	D_0__Bacteria;D_1__Bacteroidetes;D_2__Bacteroidia;D_3__Bacteroidales;D_4__Dysgonomonadaceae;D_5__Dysgonomonas;D_6__uncultured Bacteroidetes bacterium
d4ec7458abf8c82b01ba288d6aa02410	0.411104	0.145264	0.0359575	0.602416	-0.00138307	-0.00460475	-0.0454183	0.149159	-0.0753595	0.18213	D_0__Bacteria;D_1__Proteobacteria;D_2__Alphaproteobacteria;D_3__Sphingomonadales;D_4__Sphingomonadaceae;D_5__Sphingomonas
d60f301b7a949b89d4ab416fd6023373	0.411104	0.145264	0.0359575	0.602416	-0.00138307	-0.00460475	-0.0454183	0.149159	-0.0753595	0.18213	D_0__Bacteria;D_1__Firmicutes;D_2__Clostridia;D_3__Clostridiales;D_4__Ruminococcaceae;D_5__Ruminococcaceae UCG-014;D_6__unidentified
d6459405b8e48eaf268f26eab8427cdb	0.411104	0.145264	0.0359575	0.602416	-0.00138307	-0.00460475	-0.0454183	0.149159	-0.0753595	0.18213	D_0__Bacteria;D_1__Proteobacteria;D_2__Alphaproteobacteria;D_3__Holosporales;D_4__Holosporaceae;D_5__Candidatus Paraholospora;D_6__Candidatus Paraholospora nucleivisitans
d6efd2da2728fd74ded268122ee05036	0.411104	0.145264	0.0359575	0.602416	-0.00138307	-0.00460475	-0.0454183	0.149159	-0.0753595	0.18213	D_0__Bacteria;D_1__Proteobacteria;D_2__Alphaproteobacteria;D_3__Sphingomonadales;D_4__Sphingomonadaceae;D_5__Sphingomonas
d725b88353734981da919e5ad0eba821	0.411104	0.145264	0.0359575	0.602416	-0.00138307	-0.00460475	-0.0454183	0.149159	-0.0753595	0.18213	D_0__Bacteria;D_1__Bacteroidetes;D_2__Bacteroidia;D_3__Sphingobacteriales;D_4__NS11-12 marine group;D_5__Bacteroidetes bacterium UKL13-3;D_6__Bacteroidetes bacterium UKL13-3
d7748f777294cb9f90cf66ab87df8b17	-3.04889	-1.31207	0.40807	-3.83814	-0.0269624	0.240278	0.20313	0.12939	0.126625	0.0631252	D_0__Bacteria;D_1__Proteobacteria;D_2__Alphaproteobacteria;D_3__Sphingomonadales;D_4__Sphingomonadaceae
d7c64bffa0bb64257f7229f65ad30e35	-3.25396	1.37704	0.490012	-3.82492	-0.238823	0.453572	0.325259	0.893099	-0.115192	1.45994	D_0__Bacteria;D_1__Planctomycetes;D_2__Planctomycetacia;D_3__Isosphaerales;D_4__Isosphaeraceae;D_5__Singulisphaera;D_6__uncultured bacterium
d829bee4984f82ffc2453212157caf96	-0.740887	-1.19275	-0.280119	0.808823	0.25618	0.455302	-0.0928505	-0.501199	0.225289	-1.90204	D_0__Bacteria;D_1__Proteobacteria;D_2__Alphaproteobacteria;D_3__Rhizobiales;D_4__Xanthobacteraceae;D_5__Bradyrhizobium
d84833ccc3c47e7cc7641961d85678f4	0.284479	0.432437	-0.782762	0.597845	0.152108	-0.187028	-0.305635	1.25419	0.180999	-0.337418	D_0__Bacteria;D_1__Proteobacteria;D_2__Alphaproteobacteria;D_3__Acetobacterales;D_4__Acetobacteraceae;D_5__uncultured
d8d29bf3c5f21a508781817a717d95f9	0.411104	0.145264	0.0359575	0.602416	-0.00138307	-0.00460475	-0.0454183	0.149159	-0.0753595	0.18213	D_0__Bacteria;D_1__Proteobacteria;D_2__Alphaproteobacteria;D_3__Rhizobiales;D_4__Pleomorphomonadaceae;D_5__uncultured;D_6__uncultured bacterium
d91997a17006e58ebdf59aa7fb8dc3db	-1.09319	-0.988957	-1.1277	1.02994	0.0785337	0.305883	0.0733824	0.331704	0.131749	1.12211	D_0__Bacteria;D_1__Proteobacteria;D_2__Gammaproteobacteria;D_3__Betaproteobacteriales;D_4__Chromobacteriaceae;D_5__Vogesella;D_6__uncultured bacterium
d9396380c376753659ca96f6a1f75bc9	2.49289	-6.01038	0.0585879	-1.66082	-0.00499028	0.202661	0.132797	-1.05739	0.113675	-0.240512	D_0__Bacteria
d9a9fa050fa3658fe58b3771d9efa697	0.411104	0.145264	0.0359575	0.602416	-0.00138307	-0.00460475	-0.0454183	0.149159	-0.0753595	0.18213	D_0__Bacteria;D_1__Proteobacteria;D_2__Alphaproteobacteria;D_3__Rickettsiales;D_4__AB1
daae43be6cf06991f62a085ba8bff3b6	2.58789	-3.62885	-3.54482	0.06944	0.0373836	-0.0418907	1.50298	0.14556	-0.24354	-2.25839	D_0__Bacteria;D_1__Bacteroidetes;D_2__Bacteroidia;D_3__Bacteroidales;D_4__Muribaculaceae;D_5__uncultured bacterium;D_6__uncultured bacterium
dada98173a9d0b48e30800dbf3e16628	-2.79205	-3.25847	-0.152002	7.26465	-0.0249524	0.213015	0.154291	0.516239	0.215359	0.630723	D_0__Bacteria;D_1__Bacteroidetes;D_2__Bacteroidia;D_3__Cytophagales;D_4__Spirosomaceae;D_5__Flectobacillus
db0617325680ce5287a5b7d6cc76852f	-5.01333	3.97308	0.531252	-4.93456	-0.122722	-0.0490212	0.238753	-2.40885	0.0377023	0.160018	D_0__Bacteria;D_1__Proteobacteria;D_2__Alphaproteobacteria;D_3__Rhizobiales;D_4__Rhizobiaceae;D_5__Mesorhizobium
db1dd17a7ff61cf926ea9945e1a66fc7	0.411104	0.145264	0.0359575	0.602416	-0.00138307	-0.00460475	-0.0454183	0.149159	-0.0753595	0.18213	D_0__Bacteria;D_1__Firmicutes;D_2__Bacilli;D_3__Bacillales;D_4__Paenibacillaceae;D_5__Brevibacillus
dbb765a34dcf72370fdacfa7ec11fbf9	5.39107	-2.60558	0.127994	2.7087	0.059387	0.196053	0.0842956	0.62811	0.171132	-0.68263	D_0__Bacteria;D_1__Bacteroidetes;D_2__Bacteroidia;D_3__Sphingobacteriales;D_4__NS11-12 marine group;D_5__uncultured Sphingobacterium sp.;D_6__uncultured Sphingobacterium sp.
dbd41e5da91ce7c770bee23d18f05775	0.411104	0.145264	0.0359575	0.602416	-0.00138307	-0.00460475	-0.0454183	0.149159	-0.0753595	0.18213	D_0__Bacteria;D_1__Actinobacteria;D_2__Actinobacteria;D_3__Micrococcales;D_4__Microbacteriaceae
dc1230d383690191d41250d8ee8e1cdd	0.411104	0.145264	0.0359575	0.602416	-0.00138307	-0.00460475	-0.0454183	0.149159	-0.0753595	0.18213	D_0__Bacteria;D_1__Acidobacteria;D_2__Blastocatellia (Subgroup 4);D_3__Blastocatellales;D_4__Blastocatellaceae;D_5__uncultured;D_6__uncultured bacterium
dc352089084a2d72ea323c841664664a	-3.32113	2.79157	0.672287	-1.74041	-0.334245	0.524268	0.37131	0.887511	-0.098078	0.544277	D_0__Bacteria
dc5f116e894d25472e95d19e8450424c	-8.12455	-4.47458	0.0911636	2.70756	-0.00974327	0.22475	0.148941	-0.368154	0.221637	0.465215	D_0__Bacteria
dca3c75db0b4ce771b80e9a810324b0c	0.00807107	0.654435	0.354346	0.694367	-0.187476	0.355018	0.334137	1.83005	0.0331899	-1.82562	D_0__Bacteria;D_1__Chlamydiae;D_2__Chlamydiae;D_3__Chlamydiales;D_4__Parachlamydiaceae;D_5__Neochlamydia;D_6__metagenome
dcba105f35d8ebc9e22269c7491ad3a7	11.7085	0.743941	-0.549418	7.03084	0.07219	0.271285	-0.0281	-0.383179	0.0699299	-1.04208	D_0__Bacteria;D_1__Proteobacteria;D_2__Gammaproteobacteria;D_3__Xanthomonadales;D_4__Xanthomonadaceae;D_5__Stenotrophomonas
dcdbe9ff12e1ad6877882705b20a803b	0.411104	0.145264	0.0359575	0.602416	-0.00138307	-0.00460475	-0.0454183	0.149159	-0.0753595	0.18213	D_0__Bacteria;D_1__Proteobacteria;D_2__Alphaproteobacteria;D_3__Rhizobiales;D_4__Rhizobiaceae
dcf50fba98cf6239e404a8c7ee34d85a	0.411104	0.145264	0.0359575	0.602416	-0.00138307	-0.00460475	-0.0454183	0.149159	-0.0753595	0.18213	D_0__Bacteria;D_1__Proteobacteria;D_2__Alphaproteobacteria;D_3__Rickettsiales;D_4__SM2D12;D_5__uncultured bacterium;D_6__uncultured bacterium
dd78b6b4c49b1a8c83214298dd4f9716	2.96742	-0.104397	-0.473881	-1.53503	-0.18474	0.283137	0.0379512	-2.17682	0.185368	-0.818105	D_0__Bacteria;D_1__Proteobacteria;D_2__Gammaproteobacteria;D_3__Betaproteobacteriales;D_4__Rhodocyclaceae;D_5__Azospira
ddfd49f939f92958b1ec816741055348	0.658905	0.0242843	-1.54412	0.586257	1.24093	0.0123871	-1.03331	0.149376	0.192417	-0.707036	D_0__Bacteria;D_1__Proteobacteria;D_2__Gammaproteobacteria;D_3__Betaproteobacteriales;D_4__Burkholderiaceae;D_5__Ralstonia
de689038d335b0e895f90f08f59c3ab1	0.411104	0.145264	0.0359575	0.602416	-0.00138307	-0.00460475	-0.0454183	0.149159	-0.0753595	0.18213	D_0__Bacteria;D_1__Bacteroidetes;D_2__Bacteroidia;D_3__Bacteroidales;D_4__Muribaculaceae
df0e3d38eec730326754d8c17a8b8efe	0.411104	0.145264	0.0359575	0.602416	-0.00138307	-0.00460475	-0.0454183	0.149159	-0.0753595	0.18213	D_0__Bacteria;D_1__Firmicutes;D_2__Erysipelotrichia;D_3__Erysipelotrichales;D_4__Erysipelotrichaceae;D_5__Turicibacter;D_6__uncultured bacterium
df458e3009e4c88221473fa75eb52ec4	0.411104	0.145264	0.0359575	0.602416	-0.00138307	-0.00460475	-0.0454183	0.149159	-0.0753595	0.18213	D_0__Bacteria;D_1__Planctomycetes;D_2__Planctomycetacia;D_3__Pirellulales;D_4__Pirellulaceae;D_5__Pirellula;D_6__bacterium enrichment culture clone B176(2011)
dfb00425b8da3840fbfcfaeb2b819bdc	0.411104	0.145264	0.0359575	0.602416	-0.00138307	-0.00460475	-0.0454183	0.149159	-0.0753595	0.18213	D_0__Bacteria;D_1__Proteobacteria;D_2__Gammaproteobacteria;D_3__Betaproteobacteriales;D_4__Burkholderiaceae;D_5__Massilia
e02697c5ad437ad3e23f1095e0961e58	-0.105648	1.10015	0.246893	0.406194	-0.370899	0.445696	-0.194454	-0.351355	-0.0450421	1.98837	D_0__Bacteria;D_1__Verrucomicrobia;D_2__Verrucomicrobiae;D_3__Opitutales;D_4__Opitutaceae;D_5__Lacunisphaera;D_6__Opitutus sp. NVT1
e05000e59add1435c70e7a34e4e67996	0.411104	0.145264	0.0359575	0.602416	-0.00138307	-0.00460475	-0.0454183	0.149159	-0.0753595	0.18213	D_0__Bacteria;D_1__Patescibacteria;D_2__Parcubacteria;D_3__Candidatus Zambryskibacteria;D_4__metagenome;D_5__metagenome;D_6__metagenome
e09f8321e5dc37c335bb99131239179f	0.411104	0.145264	0.0359575	0.602416	-0.00138307	-0.00460475	-0.0454183	0.149159	-0.0753595	0.18213	D_0__Bacteria;D_1__Proteobacteria;D_2__Gammaproteobacteria;D_3__Betaproteobacteriales;D_4__Rhodocyclaceae;D_5__Niveibacterium;D_6__beta proteobacterium IMCC1729
e131b9b7d94adbd36f5e326ab0a7fecf	0.411104	0.145264	0.0359575	0.602416	-0.00138307	-0.00460475	-0.0454183	0.149159	-0.0753595	0.18213	D_0__Bacteria;D_1__Dependentiae;D_2__Babeliae;D_3__Babeliales;D_4__Vermiphilaceae;D_5__uncultured bacterium;D_6__uncultured bacterium
e1f3dca7a444e322745b21064cf6fbd2	0.411104	0.145264	0.0359575	0.602416	-0.00138307	-0.00460475	-0.0454183	0.149159	-0.0753595	0.18213	D_0__Bacteria;D_1__Bacteroidetes;D_2__Bacteroidia;D_3__Bacteroidales;D_4__Muribaculaceae;D_5__uncultured bacterium;D_6__uncultured bacterium
e24b8fd23804052c8a536f242997d7dd	-1.4879	0.973007	0.314017	4.11969	-0.0450357	0.0392284	0.145906	0.02299	0.0688178	0.989169	D_0__Bacteria;D_1__Verrucomicrobia;D_2__Verrucomicrobiae;D_3__Verrucomicrobiales;D_4__Verrucomicrobiaceae;D_5__Brevifollis;D_6__uncultured bacterium
e285e21b541936a5badd7ac523f15ecc	-7.9742	3.68818	0.501863	-11.0136	0.0519678	0.271529	0.164049	0.258117	0.159785	-0.12178	D_0__Bacteria;D_1__Verrucomicrobia;D_2__Verrucomicrobiae;D_3__Verrucomicrobiales;D_4__Verrucomicrobiaceae;D_5__Prosthecobacter
e2d60d4fdf30e89a599cb41638955e20	0.411104	0.145264	0.0359575	0.602416	-0.00138307	-0.00460475	-0.0454183	0.149159	-0.0753595	0.18213	D_0__Bacteria;D_1__Proteobacteria;D_2__Alphaproteobacteria;D_3__Rhizobiales;D_4__Rhizobiaceae
e2e69b212f9ee16e94b85e82292179a1	0.411104	0.145264	0.0359575	0.602416	-0.00138307	-0.00460475	-0.0454183	0.149159	-0.0753595	0.18213	D_0__Bacteria;D_1__BRC1;D_2__uncultured gamma proteobacterium;D_3__uncultured gamma proteobacterium;D_4__uncultured gamma proteobacterium;D_5__uncultured gamma proteobacterium;D_6__uncultured gamma proteobacterium
e34cede80a0f0564aee002c3482fc268	0.411104	0.145264	0.0359575	0.602416	-0.00138307	-0.00460475	-0.0454183	0.149159	-0.0753595	0.18213	D_0__Bacteria;D_1__Proteobacteria;D_2__Gammaproteobacteria;D_3__Betaproteobacteriales;D_4__Burkholderiaceae
e416d0916760d2fc17b616e2ac3ad855	-2.88847	0.760451	-0.279232	1.86838	0.115662	0.208968	-0.173725	-0.00859105	0.299518	-1.2147	D_0__Bacteria;D_1__Proteobacteria;D_2__Gammaproteobacteria;D_3__Betaproteobacteriales;D_4__Methylophilaceae;D_5__Methylotenera
e4597f1dce864c29882fa64f616d1a6c	0.411104	0.145264	0.0359575	0.602416	-0.00138307	-0.00460475	-0.0454183	0.149159	-0.0753595	0.18213	D_0__Bacteria;D_1__Bacteroidetes;D_2__Bacteroidia;D_3__Bacteroidales;D_4__Muribaculaceae;D_5__Muribaculum;D_6__uncultured bacterium
e49cd4dc434e0d5618adb38b2a6c7e20	0.411104	0.145264	0.0359575	0.602416	-0.00138307	-0.00460475	-0.0454183	0.149159	-0.0753595	0.18213	D_0__Bacteria;D_1__Proteobacteria;D_2__Gammaproteobacteria;D_3__Pseudomonadales;D_4__Moraxellaceae;D_5__uncultured;D_6__metagenome
e4ef1c7b616eb842c0ff7a327e83bd76	0.411104	0.145264	0.0359575	0.602416	-0.00138307	-0.00460475	-0.0454183	0.149159	-0.0753595	0.18213	D_0__Bacteria;D_1__Bacteroidetes;D_2__Bacteroidia;D_3__Bacteroidales;D_4__Tannerellaceae;D_5__Parabacteroides;D_6__Parabacteroides goldsteinii CL02T12C30
e56dde2f8ab9796f20245e46a0de0ea4	0.411104	0.145264	0.0359575	0.602416	-0.00138307	-0.00460475	-0.0454183	0.149159	-0.0753595	0.18213	D_0__Bacteria;D_1__Verrucomicrobia;D_2__Verrucomicrobiae;D_3__Opitutales;D_4__Puniceicoccaceae;D_5__Cerasicoccus;D_6__uncultured Verrucomicrobia bacterium
e57c5df6a9b3b982472e7754ed31f313	0.411104	0.145264	0.0359575	0.602416	-0.00138307	-0.00460475	-0.0454183	0.149159	-0.0753595	0.18213	D_0__Bacteria;D_1__Proteobacteria;D_2__Gammaproteobacteria;D_3__Betaproteobacteriales;D_4__Burkholderiaceae;D_5__Massilia
e5d55481f7455ae8a4620451dc7ac39a	0.411104	0.145264	0.0359575	0.602416	-0.00138307	-0.00460475	-0.0454183	0.149159	-0.0753595	0.18213	D_0__Bacteria;D_1__Firmicutes;D_2__Clostridia;D_3__Clostridiales;D_4__Ruminococcaceae;D_5__Ruminococcus 1;D_6__metagenome
e61b52cd3ace83b9a3515c17c6438a87	0.411104	0.145264	0.0359575	0.602416	-0.00138307	-0.00460475	-0.0454183	0.149159	-0.0753595	0.18213	D_0__Bacteria;D_1__Firmicutes;D_2__Clostridia;D_3__Clostridiales;D_4__Lachnospiraceae;D_5__Lachnospiraceae UCG-001;D_6__uncultured bacterium
e62bc255972e97f7ce87f75fcc3a30c8	-5.79691	-0.757244	0.123822	-2.09637	-0.0211654	0.0815931	0.130381	0.0875195	0.231873	0.0332239	D_0__Bacteria;D_1__Bacteroidetes;D_2__Bacteroidia;D_3__Cytophagales;D_4__Spirosomaceae;D_5__Runella
e69f68d9df2702dc9af73ceea5ec8a49	0.411104	0.145264	0.0359575	0.602416	-0.00138307	-0.00460475	-0.0454183	0.149159	-0.0753595	0.18213	D_0__Bacteria;D_1__Proteobacteria;D_2__Gammaproteobacteria;D_3__Betaproteobacteriales;D_4__Chitinimonadaceae;D_5__Chitinimonas;D_6__uncultured bacterium
e6b056cf179e1f44f6abaa2465356254	0.411104	0.145264	0.0359575	0.602416	-0.00138307	-0.00460475	-0.0454183	0.149159	-0.0753595	0.18213	D_0__Bacteria;D_1__Spirochaetes;D_2__Leptospirae;D_3__Leptospirales;D_4__Leptospiraceae;D_5__Turneriella;D_6__metagenome
e6bc2c349d8368cd7da33e23f2a2c1af	0.411104	0.145264	0.0359575	0.602416	-0.00138307	-0.00460475	-0.0454183	0.149159	-0.0753595	0.18213	D_0__Bacteria;D_1__Proteobacteria;D_2__Gammaproteobacteria;D_3__Pseudomonadales;D_4__Moraxellaceae;D_5__Perlucidibaca;D_6__uncultured bacterium
e7154ae44298b96ec9443bf1629b94a1	0.411104	0.145264	0.0359575	0.602416	-0.00138307	-0.00460475	-0.0454183	0.149159	-0.0753595	0.18213	D_0__Bacteria;D_1__Proteobacteria;D_2__Alphaproteobacteria;D_3__Rhodospirillales;D_4__Rhodospirillaceae;D_5__Haematospirillum;D_6__Haematospirillum jordaniae
e78a0736578f631d9fc1aa887f5fa6b1	0.753357	-0.372111	-0.22615	0.509236	0.5729	-0.347316	-0.239577	-0.0672409	-0.0165471	0.41517	D_0__Bacteria;D_1__Proteobacteria;D_2__Alphaproteobacteria;D_3__Micavibrionales;D_4__uncultured;D_5__metagenome;D_6__metagenome
e7b0ccd1e3527007bd5e30506cd4cb59	0.411104	0.145264	0.0359575	0.602416	-0.00138307	-0.00460475	-0.0454183	0.149159	-0.0753595	0.18213	D_0__Bacteria;D_1__Planctomycetes;D_2__Planctomycetacia;D_3__Pirellulales;D_4__Pirellulaceae;D_5__Pirellula
e8560c64704e7fdad88415cc978d4e5f	-2.75288	-2.78742	-0.240783	-3.59876	0.139176	-0.797962	0.0315602	1.23243	0.306807	-1.38613	D_0__Bacteria;D_1__Bacteroidetes;D_2__Bacteroidia;D_3__Cytophagales;D_4__Spirosomaceae;D_5__Rudanella;D_6__Rudanella lutea DSM 19387
e85e2345664d590d3c1abc0c4e1037f9	-3.84891	-2.80617	-0.189595	3.27636	-0.0102588	-0.596523	0.079477	1.2827	0.29876	-0.575396	D_0__Bacteria;D_1__Proteobacteria;D_2__Deltaproteobacteria;D_3__Bdellovibrionales;D_4__Bacteriovoracaceae;D_5__Bacteriovorax;D_6__uncultured bacterium
e8c047c32d278f548c3f0f3258442341	-4.96534	-3.92587	0.243675	4.46537	-0.155825	0.12919	0.214186	1.17412	0.208145	-0.721956	D_0__Bacteria;D_1__Proteobacteria;D_2__Alphaproteobacteria;D_3__Rickettsiales;D_4__Rickettsiaceae;D_5__uncultured;D_6__uncultured bacterium
e8d01327ee2d4412e67ea68586885c41	0.411104	0.145264	0.0359575	0.602416	-0.00138307	-0.00460475	-0.0454183	0.149159	-0.0753595	0.18213	D_0__Bacteria;D_1__Bacteroidetes;D_2__Bacteroidia;D_3__Sphingobacteriales
e8dc8d4550e54ee3d3b096c83567f0cf	0.17875	0.145484	0.33648	0.330686	-0.339182	0.545099	0.136077	-0.999786	-0.0814405	1.40999	Unassigned
e8e029fbb93d601125eb325c61a442b2	-1.54828	-1.76478	0.132803	-2.26935	-0.0889231	0.207207	0.170228	0.928679	0.187107	-0.379829	D_0__Bacteria;D_1__Proteobacteria;D_2__Deltaproteobacteria;D_3__Bdellovibrionales;D_4__Bacteriovoracaceae;D_5__Peredibacter;D_6__metagenome
e8f29c2648be8df94d727713da43c054	4.9153	-0.265987	-0.0117633	1.63298	0.0675761	-0.973383	0.191428	-1.98374	-0.0500006	0.52792	D_0__Bacteria;D_1__Bacteroidetes;D_2__Bacteroidia;D_3__Chitinophagales;D_4__Chitinophagaceae;D_5__Flavihumibacter;D_6__uncultured bacterium
e9b054b68338d25a3d0e3ae98c3458b8	0.411104	0.145264	0.0359575	0.602416	-0.00138307	-0.00460475	-0.0454183	0.149159	-0.0753595	0.18213	D_0__Bacteria;D_1__Proteobacteria;D_2__Alphaproteobacteria;D_3__Rhodospirillales;D_4__Rhodospirillaceae;D_5__uncultured;D_6__metagenome
e9c22dfef2d86bac6ebbd63be98cea5a	0.411104	0.145264	0.0359575	0.602416	-0.00138307	-0.00460475	-0.0454183	0.149159	-0.0753595	0.18213	D_0__Bacteria;D_1__Firmicutes;D_2__Erysipelotrichia;D_3__Erysipelotrichales;D_4__Erysipelotrichaceae;D_5__Dubosiella;D_6__Dubosiella newyorkensis
e9c5c7f40dc0d24681936be2db1c8467	0.411104	0.145264	0.0359575	0.602416	-0.00138307	-0.00460475	-0.0454183	0.149159	-0.0753595	0.18213	D_0__Bacteria;D_1__Proteobacteria;D_2__Gammaproteobacteria;D_3__Betaproteobacteriales;D_4__Burkholderiaceae;D_5__Burkholderia-Caballeronia-Paraburkholderia
ea8df0dc61ca99225869f1b7ea93e516	0.411104	0.145264	0.0359575	0.602416	-0.00138307	-0.00460475	-0.0454183	0.149159	-0.0753595	0.18213	D_0__Bacteria;D_1__Bacteroidetes;D_2__Bacteroidia;D_3__Chitinophagales;D_4__Chitinophagaceae;D_5__Terrimonas;D_6__Terrimonas sp. T16R-129
eae7d06c77109fb51169ab90b206f6cb	-2.91237	1.07948	0.46652	6.01319	-0.189733	0.203063	0.179686	0.732823	0.145555	-0.657462	D_0__Bacteria;D_1__Proteobacteria;D_2__Alphaproteobacteria;D_3__Paracaedibacterales;D_4__Paracaedibacteraceae;D_5__uncultured
eaedbc36ab419c72fe12c3ab0b7aa58a	0.411104	0.145264	0.0359575	0.602416	-0.00138307	-0.00460475	-0.0454183	0.149159	-0.0753595	0.18213	D_0__Bacteria;D_1__Proteobacteria;D_2__Deltaproteobacteria;D_3__Oligoflexales;D_4__0319-6G20
eb5715bd07c2e5f126841419cbbcfcfd	0.411104	0.145264	0.0359575	0.602416	-0.00138307	-0.00460475	-0.0454183	0.149159	-0.0753595	0.18213	D_0__Bacteria;D_1__Proteobacteria;D_2__Alphaproteobacteria;D_3__Rickettsiales;D_4__Midichloriaceae;D_5__Candidatus Jidaibacter
eb68773702e5375695630ecd5d5d6790	0.411104	0.145264	0.0359575	0.602416	-0.00138307	-0.00460475	-0.0454183	0.149159	-0.0753595	0.18213	D_0__Bacteria;D_1__Proteobacteria;D_2__Gammaproteobacteria;D_3__Pseudomonadales;D_4__Moraxellaceae;D_5__Alkanindiges;D_6__uncultured bacterium
eb780084d3c5b406ff6ff7a4734850ec	0.411104	0.145264	0.0359575	0.602416	-0.00138307	-0.00460475	-0.0454183	0.149159	-0.0753595	0.18213	D_0__Bacteria;D_1__Firmicutes;D_2__Clostridia;D_3__Clostridiales;D_4__Lachnospiraceae;D_5__uncultured
eb79af3a1a9aa989f04b9161f7cfbcd5	0.411104	0.145264	0.0359575	0.602416	-0.00138307	-0.00460475	-0.0454183	0.149159	-0.0753595	0.18213	D_0__Bacteria;D_1__Proteobacteria;D_2__Gammaproteobacteria;D_3__Betaproteobacteriales;D_4__Rhodocyclaceae;D_5__Methyloversatilis
eb931bb4c9dc253ea1c13d96024ce0ba	-2.73341	2.1835	0.333741	-5.85917	-0.196086	0.282663	0.252605	-3.0232	0.0115011	0.667438	D_0__Bacteria;D_1__Proteobacteria;D_2__Alphaproteobacteria;D_3__Caulobacterales;D_4__Caulobacteraceae;D_5__Brevundimonas
eba80591a75566e2d2f87d63bc0dd9ea	0.411104	0.145264	0.0359575	0.602416	-0.00138307	-0.00460475	-0.0454183	0.149159	-0.0753595	0.18213	D_0__Bacteria;D_1__Verrucomicrobia;D_2__Verrucomicrobiae;D_3__Verrucomicrobiales;D_4__Rubritaleaceae;D_5__Luteolibacter
ebc2ba722ec9e4eb3051c0820d5ed0f0	0.411104	0.145264	0.0359575	0.602416	-0.00138307	-0.00460475	-0.0454183	0.149159	-0.0753595	0.18213	D_0__Bacteria;D_1__Bacteroidetes;D_2__Bacteroidia;D_3__Flavobacteriales;D_4__Flavobacteriaceae;D_5__Flavobacterium
ec071158832076a7d0bfcfc90a0ed3d4	0.411104	0.145264	0.0359575	0.602416	-0.00138307	-0.00460475	-0.0454183	0.149159	-0.0753595	0.18213	D_0__Bacteria;D_1__Proteobacteria;D_2__Alphaproteobacteria;D_3__Caulobacterales;D_4__Caulobacteraceae
ec92ee9aef1cac8fffd3930c7f5d155f	0.32338	0.203243	0.533442	0.487012	-1.3411	-1.23231	-0.173497	-0.617533	0.202163	-0.611519	D_0__Bacteria;D_1__Proteobacteria;D_2__Deltaproteobacteria;D_3__PB19
eca2376623edaa0eac32d58cba710930	0.411104	0.145264	0.0359575	0.602416	-0.00138307	-0.00460475	-0.0454183	0.149159	-0.0753595	0.18213	D_0__Bacteria;D_1__Bacteroidetes;D_2__Bacteroidia;D_3__Chitinophagales;D_4__Chitinophagaceae;D_5__Parasegetibacter;D_6__uncultured bacterium
ecaaf15ec073413d8f86239adb371a61	2.82409	-1.19728	-0.0542858	-0.177337	0.605929	-0.206113	-0.23432	-0.332957	-0.0213854	0.405711	D_0__Bacteria;D_1__Proteobacteria;D_2__Alphaproteobacteria;D_3__Sphingomonadales;D_4__Sphingomonadaceae;D_5__Sphingomonas
ecb3759e804e8c86d9fb0de817207fe9	0.411104	0.145264	0.0359575	0.602416	-0.00138307	-0.00460475	-0.0454183	0.149159	-0.0753595	0.18213	D_0__Bacteria;D_1__Firmicutes;D_2__Clostridia;D_3__Clostridiales;D_4__Ruminococcaceae;D_5__uncultured
ecbdbbde8b6b1f2cd191852a7a9b7574	0.411104	0.145264	0.0359575	0.602416	-0.00138307	-0.00460475	-0.0454183	0.149159	-0.0753595	0.18213	D_0__Bacteria;D_1__Proteobacteria;D_2__Gammaproteobacteria;D_3__Gammaproteobacteria Incertae Sedis;D_4__Unknown Family;D_5__Candidatus Ovatusbacter;D_6__uncultured bacterium
ecfc95ab50d8d3bf3021b2714ccaf162	0.411104	0.145264	0.0359575	0.602416	-0.00138307	-0.00460475	-0.0454183	0.149159	-0.0753595	0.18213	D_0__Bacteria;D_1__Patescibacteria;D_2__Parcubacteria;D_3__Candidatus Kaiserbacteria;D_4__uncultured bacterium;D_5__uncultured bacterium;D_6__uncultured bacterium
ed01a31f8855e1092ca54ef981d28f5c	8.4714	-3.73225	-0.283218	-0.923511	-0.0148924	-1.55441	0.25059	-0.730049	-0.063916	0.544774	D_0__Bacteria;D_1__Bacteroidetes;D_2__Bacteroidia;D_3__Sphingobacteriales;D_4__Sphingobacteriaceae;D_5__Nubsella
ed588a1b13ffddd737c98bf5b1fbc9e9	-7.09686	4.15927	0.735089	-7.89065	-0.117556	0.286141	0.304349	0.290873	0.00356947	0.347736	D_0__Bacteria;D_1__Proteobacteria;D_2__Alphaproteobacteria;D_3__Reyranellales;D_4__Reyranellaceae;D_5__Reyranella
ed749a599841c5ad80123b2919e06e54	0.411104	0.145264	0.0359575	0.602416	-0.00138307	-0.00460475	-0.0454183	0.149159	-0.0753595	0.18213	D_0__Bacteria;D_1__Proteobacteria;D_2__Alphaproteobacteria;D_3__Rhizobiales;D_4__Rhizobiaceae;D_5__Allorhizobium-Neorhizobium-Pararhizobium-Rhizobium
ed7eb6b6d64a91652ce1b0f1b2fd29a4	0.411104	0.145264	0.0359575	0.602416	-0.00138307	-0.00460475	-0.0454183	0.149159	-0.0753595	0.18213	D_0__Bacteria;D_1__Bacteroidetes;D_2__Bacteroidia;D_3__Sphingobacteriales;D_4__env.OPS 17;D_5__uncultured bacterium;D_6__uncultured bacterium
eda01bf76d449683311f64cee076df72	0.411104	0.145264	0.0359575	0.602416	-0.00138307	-0.00460475	-0.0454183	0.149159	-0.0753595	0.18213	D_0__Bacteria
edb114398ced5bf958f4f404493a6642	0.411104	0.145264	0.0359575	0.602416	-0.00138307	-0.00460475	-0.0454183	0.149159	-0.0753595	0.18213	D_0__Bacteria;D_1__Bacteroidetes;D_2__Bacteroidia;D_3__Chitinophagales;D_4__Saprospiraceae;D_5__Haliscomenobacter
ee01f2e2144ff786a8dc982565c6bc48	0.411104	0.145264	0.0359575	0.602416	-0.00138307	-0.00460475	-0.0454183	0.149159	-0.0753595	0.18213	D_0__Bacteria;D_1__Planctomycetes;D_2__Phycisphaerae;D_3__Phycisphaerales;D_4__Phycisphaeraceae;D_5__SM1A02;D_6__metagenome
eeba86cd8f160fa2c2d3ffaf0f5a5524	0.202328	0.126972	-0.0798118	-0.00820964	-0.555277	-1.24752	-1.6126	0.13502	0.593082	-0.642812	D_0__Bacteria;D_1__Proteobacteria;D_2__Gammaproteobacteria;D_3__Salinisphaerales;D_4__Solimonadaceae;D_5__uncultured;D_6__uncultured bacterium
eed4445c6828c17a10169e46afa6fa5c	3.39583	-6.84128	-0.117453	-6.73404	-0.0525038	0.202068	0.156938	-1.15994	0.168857	-0.497585	D_0__Bacteria;D_1__Bacteroidetes;D_2__Bacteroidia;D_3__Sphingobacteriales;D_4__Sphingobacteriaceae;D_5__Pedobacter
eedb80fd997f51b71089b1bd762d4cba	7.75115	0.613041	-0.0740422	-0.100277	-0.00731605	0.227244	0.167094	0.248864	0.0927994	-1.08257	D_0__Bacteria;D_1__Proteobacteria;D_2__Gammaproteobacteria;D_3__Betaproteobacteriales;D_4__Burkholderiaceae;D_5__Hydrogenophaga
ef1d7f67ce25c9ce42fc319262b5e51b	0.0994531	0.145503	0.706071	0.693149	0.843935	-0.233539	-0.501583	0.149828	-0.0732452	-1.27989	D_0__Bacteria;D_1__Bacteroidetes;D_2__Ignavibacteria;D_3__OPB56;D_4__metagenome;D_5__metagenome;D_6__metagenome
ef842304c4abd41a0d12022583c3e8be	0.411104	0.145264	0.0359575	0.602416	-0.00138307	-0.00460475	-0.0454183	0.149159	-0.0753595	0.18213	D_0__Bacteria;D_1__Proteobacteria;D_2__Gammaproteobacteria;D_3__Betaproteobacteriales;D_4__Burkholderiaceae;D_5__Hydrogenophaga
eff36b39c76b22788c5c8b72bd2156b6	0.411104	0.145264	0.0359575	0.602416	-0.00138307	-0.00460475	-0.0454183	0.149159	-0.0753595	0.18213	D_0__Bacteria;D_1__Proteobacteria;D_2__Deltaproteobacteria;D_3__Myxococcales;D_4__Phaselicystidaceae;D_5__Phaselicystis;D_6__metagenome
f0a50af3bffb3829311f0936d0011348	0.411104	0.145264	0.0359575	0.602416	-0.00138307	-0.00460475	-0.0454183	0.149159	-0.0753595	0.18213	D_0__Bacteria;D_1__BRC1;D_2__metagenome;D_3__metagenome;D_4__metagenome;D_5__metagenome;D_6__metagenome
f120d43d6fcd4e8c2ff09268fcc41e4e	-4.78432	3.50499	0.589605	-3.22454	-0.0686972	0.299879	0.199382	0.817054	-0.0502182	0.689672	D_0__Bacteria;D_1__Proteobacteria;D_2__Alphaproteobacteria;D_3__Dongiales;D_4__Dongiaceae;D_5__Dongia
f1b34485947cb480795d97aeb4241e14	-1.96614	-1.8452	-0.303373	0.850437	-0.000916778	-3.1271	0.0699414	-0.408964	0.256612	-0.707545	D_0__Bacteria;D_1__Bacteroidetes;D_2__Bacteroidia;D_3__Flavobacteriales;D_4__Flavobacteriaceae;D_5__Flavobacterium
f23851629ba4ad2f29d52ba3d64e8d24	0.181523	0.585126	-0.588093	0.76567	-0.342472	0.661019	0.306711	-0.321281	0.0483757	-0.754912	D_0__Bacteria;D_1__Deinococcus-Thermus;D_2__Deinococci;D_3__Deinococcales;D_4__Deinococcaceae;D_5__Deinococcus
f2a86bfc307133b3a91b37b533bdf308	-0.57064	1.0058	-0.491028	0.726615	0.130587	0.224976	0.0143693	-0.620853	0.13016	-0.330619	D_0__Bacteria;D_1__Bacteroidetes;D_2__Bacteroidia;D_3__Chitinophagales;D_4__Chitinophagaceae;D_5__uncultured
f2eebb44ee72781b62ebb31df0158f0d	0.287242	0.46211	-0.924445	0.510306	-0.0133712	-0.390385	-0.395776	1.6371	0.268435	-0.752191	D_0__Bacteria;D_1__Bacteroidetes;D_2__Bacteroidia;D_3__Chitinophagales;D_4__Chitinophagaceae;D_5__Terrimonas
f36c50279a8fa1c121cb9dda1ab1cb42	-2.49275	-1.87803	-0.839527	0.0553389	0.305464	-0.139973	-0.070934	-1.68646	0.272653	-0.92628	D_0__Bacteria;D_1__Proteobacteria;D_2__Gammaproteobacteria;D_3__Betaproteobacteriales;D_4__Burkholderiaceae
f3adc35cb1fc524f48eba2a0ea2c2b07	0.291871	1.41639	-1.96278	0.599326	0.325087	-1.64465	-0.673085	-0.017684	0.207273	1.25188	D_0__Bacteria;D_1__Proteobacteria;D_2__Gammaproteobacteria;D_3__Betaproteobacteriales;D_4__Burkholderiaceae
f44052519470cf56b235f45ab7fea8e3	-3.66163	1.59372	-0.74042	-4.83247	0.0153927	-0.0102479	0.168756	0.863477	0.23747	-0.81731	D_0__Bacteria;D_1__Proteobacteria;D_2__Gammaproteobacteria;D_3__Pseudomonadales;D_4__Moraxellaceae;D_5__Alkanindiges
f47beff0fc3748fcf424bf33bc490cf2	-2.19986	-0.540094	-0.076927	1.56784	0.0788602	0.155328	0.0611045	-0.478278	0.23658	-0.8673	D_0__Bacteria;D_1__Proteobacteria;D_2__Gammaproteobacteria;D_3__Xanthomonadales;D_4__Xanthomonadaceae;D_5__Pseudoxanthomonas;D_6__Pseudoxanthomonas mexicana
f48c3055daf77ce9fd88c7108c4f584c	-6.36989	2.95641	0.665625	-10.7634	0.104109	0.178091	0.0854031	-0.305605	0.185524	-0.601234	D_0__Bacteria;D_1__Proteobacteria;D_2__Alphaproteobacteria;D_3__Sneathiellales;D_4__Sneathiellaceae;D_5__Ferrovibrio;D_6__uncultured Rhodospirillales bacterium
f48cbba2fe7a2cba3df1c5bcffc1fa83	1.41018	-1.87969	-1.41993	16.2844	-0.0211846	0.194574	0.0581868	-0.380299	0.239266	-0.00405386	D_0__Bacteria;D_1__Proteobacteria;D_2__Gammaproteobacteria;D_3__Betaproteobacteriales;D_4__Burkholderiaceae;D_5__Massilia
f53fb3f38d79e34ce7b297027093b4cd	6.52352	-2.65334	-0.25478	-0.740963	0.321089	-0.236689	-0.0323448	-0.685968	-0.0641359	0.759189	D_0__Bacteria;D_1__Proteobacteria;D_2__Alphaproteobacteria;D_3__Sphingomonadales;D_4__Sphingomonadaceae
f5ab190b99c444582efb7858a91b0c78	-2.35519	-4.02179	0.157149	-1.1228	-0.129509	0.230698	0.154384	0.666931	0.199414	-0.783188	D_0__Bacteria
f5e65944985d39991cba3fab949a0150	0.411104	0.145264	0.0359575	0.602416	-0.00138307	-0.00460475	-0.0454183	0.149159	-0.0753595	0.18213	D_0__Bacteria;D_1__Firmicutes;D_2__Clostridia;D_3__Clostridiales;D_4__Lachnospiraceae;D_5__ASF356;D_6__uncultured bacterium
f5f906a6c6d1767a0b183064a7863338	0.389467	0.134783	0.167087	0.570178	-0.759708	0.712931	-0.541279	0.755511	0.161648	0.0260851	D_0__Bacteria;D_1__Proteobacteria;D_2__Alphaproteobacteria;D_3__Rhizobiales;D_4__Xanthobacteraceae;D_5__Rhodopseudomonas
f607eb4b05c3ff6ff32688f86c678447	7.73597	-3.37892	0.122423	-4.05256	0.157117	0.190606	0.0931825	-0.811029	-0.0194042	-0.18997	D_0__Bacteria;D_1__Proteobacteria;D_2__Gammaproteobacteria;D_3__Betaproteobacteriales;D_4__Burkholderiaceae;D_5__Hydrogenophaga
f61d9c20c33c03326e381127306fe190	2.00953	-0.205284	0.184418	-0.335622	-0.0329657	0.289698	0.172674	1.87584	0.00794356	-0.437969	D_0__Bacteria;D_1__Patescibacteria;D_2__Parcubacteria;D_3__Candidatus Kaiserbacteria
f672aa3aea2d03f0b297739022e9b716	3.22696	0.196856	0.337683	-13.0447	0.127997	-0.0357638	0.0819186	0.636951	0.0943171	-0.285432	D_0__Bacteria;D_1__Proteobacteria;D_2__Gammaproteobacteria;D_3__Betaproteobacteriales;D_4__Burkholderiaceae
f6c528c217081be9871de0fc58b89408	0.411104	0.145264	0.0359575	0.602416	-0.00138307	-0.00460475	-0.0454183	0.149159	-0.0753595	0.18213	D_0__Bacteria;D_1__Proteobacteria;D_2__Gammaproteobacteria;D_3__Betaproteobacteriales;D_4__Burkholderiaceae;D_5__Variovorax
f75d8aafc93d186ff64d6fb91e7c67b3	-0.198221	2.32165	-0.0876852	1.62318	0.122962	0.193174	-0.178771	-0.0191094	0.234294	-1.82873	Unassigned
f7c9946e031cbb256e417082265ae044	0.411104	0.145264	0.0359575	0.602416	-0.00138307	-0.00460475	-0.0454183	0.149159	-0.0753595	0.18213	D_0__Bacteria;D_1__Dependentiae;D_2__Babeliae;D_3__Babeliales;D_4__Babeliaceae;D_5__uncultured bacterium;D_6__uncultured bacterium
f80166d86a7f15b69b6ac97505299c3a	0.411104	0.145264	0.0359575	0.602416	-0.00138307	-0.00460475	-0.0454183	0.149159	-0.0753595	0.18213	D_0__Bacteria;D_1__Bacteroidetes;D_2__Bacteroidia;D_3__Bacteroidales;D_4__Muribaculaceae;D_5__uncultured bacterium;D_6__uncultured bacterium
f84a5455a4f6fb3979f21796cdff4da4	0.411104	0.145264	0.0359575	0.602416	-0.00138307	-0.00460475	-0.0454183	0.149159	-0.0753595	0.18213	D_0__Bacteria;D_1__Proteobacteria;D_2__Alphaproteobacteria;D_3__Caulobacterales;D_4__Caulobacteraceae;D_5__Brevundimonas
f885fc9144f0c8a9ede15b846b0c7a0c	0.411104	0.145264	0.0359575	0.602416	-0.00138307	-0.00460475	-0.0454183	0.149159	-0.0753595	0.18213	D_0__Bacteria;D_1__Proteobacteria;D_2__Alphaproteobacteria;D_3__Rhodospirillales;D_4__uncultured
f89a66bf83639b0a1f2a7174ed8d2c41	-1.9283	0.467925	0.10057	-1.06893	-0.0120249	-0.561185	0.0647749	1.2264	0.185837	-0.677442	D_0__Bacteria;D_1__Proteobacteria;D_2__Deltaproteobacteria;D_3__Bradymonadales
f8da51a77506ba8379e37d1832e692e5	-4.50289	-2.06607	-0.288482	6.45581	0.516714	0.0173051	-0.371613	-1.37829	0.252515	-0.180865	D_0__Bacteria;D_1__Proteobacteria;D_2__Gammaproteobacteria;D_3__Betaproteobacteriales;D_4__Burkholderiaceae
f9ab8bd8be0d7e075d87596c7f95fb5a	0.411104	0.145264	0.0359575	0.602416	-0.00138307	-0.00460475	-0.0454183	0.149159	-0.0753595	0.18213	D_0__Bacteria;D_1__Proteobacteria;D_2__Gammaproteobacteria;D_3__Gammaproteobacteria Incertae Sedis;D_4__Unknown Family
f9f7ada02d0130a049ac0020cdc421cf	0.411104	0.145264	0.0359575	0.602416	-0.00138307	-0.00460475	-0.0454183	0.149159	-0.0753595	0.18213	D_0__Bacteria;D_1__Proteobacteria;D_2__Gammaproteobacteria;D_3__Xanthomonadales;D_4__Xanthomonadaceae
fa01fa9371329c1526148b038d8d4b5b	0.411104	0.145264	0.0359575	0.602416	-0.00138307	-0.00460475	-0.0454183	0.149159	-0.0753595	0.18213	D_0__Bacteria;D_1__Firmicutes;D_2__Clostridia;D_3__Clostridiales;D_4__Lachnospiraceae
fa20063e1065d17dc09432081177f999	0.411104	0.145264	0.0359575	0.602416	-0.00138307	-0.00460475	-0.0454183	0.149159	-0.0753595	0.18213	D_0__Bacteria;D_1__Bacteroidetes;D_2__Bacteroidia;D_3__Cytophagales;D_4__Hymenobacteraceae;D_5__Hymenobacter;D_6__Parahymenobacter deserti
fa96cbd7b2df953f48e159b78c51527d	0.411104	0.145264	0.0359575	0.602416	-0.00138307	-0.00460475	-0.0454183	0.149159	-0.0753595	0.18213	D_0__Bacteria;D_1__Proteobacteria;D_2__Alphaproteobacteria;D_3__Caulobacterales;D_4__Caulobacteraceae;D_5__Brevundimonas
fb50d0f421d0cefc9b91122508abe467	0.411104	0.145264	0.0359575	0.602416	-0.00138307	-0.00460475	-0.0454183	0.149159	-0.0753595	0.18213	D_0__Bacteria;D_1__Proteobacteria;D_2__Alphaproteobacteria;D_3__Rhizobiales;D_4__Rhizobiales Incertae Sedis;D_5__Alsobacter;D_6__uncultured alpha proteobacterium
fb6d47ffed8586dab80234ba227decab	0.411104	0.145264	0.0359575	0.602416	-0.00138307	-0.00460475	-0.0454183	0.149159	-0.0753595	0.18213	D_0__Bacteria;D_1__Bacteroidetes;D_2__Bacteroidia;D_3__Flavobacteriales;D_4__Flavobacteriaceae;D_5__Flavobacterium;D_6__Flavobacterium indicum
fb6efb4867f95bb6bb485d0e97b313e4	0.878199	3.44171	0.158788	16.7275	-0.133893	0.184843	0.101272	-0.497022	-0.0142534	0.932007	D_0__Bacteria;D_1__Bacteroidetes;D_2__Bacteroidia;D_3__Chitinophagales;D_4__Chitinophagaceae;D_5__uncultured
fbc0c6d1fc6569f2e36f5ba7f690c305	0.411104	0.145264	0.0359575	0.602416	-0.00138307	-0.00460475	-0.0454183	0.149159	-0.0753595	0.18213	D_0__Bacteria;D_1__Bacteroidetes;D_2__Bacteroidia;D_3__Chitinophagales;D_4__Saprospiraceae;D_5__uncultured
fc57387b70e76892243f48eb15a7e1aa	0.411104	0.145264	0.0359575	0.602416	-0.00138307	-0.00460475	-0.0454183	0.149159	-0.0753595	0.18213	D_0__Bacteria;D_1__Bacteroidetes;D_2__Bacteroidia;D_3__Flavobacteriales;D_4__Flavobacteriaceae;D_5__Flavobacterium
fc6622c636a5210293fb2873fc4761d9	13.0584	-0.842364	-0.217755	-8.55008	-0.0192845	0.347825	0.125775	-0.0305938	0.01635	-0.161287	D_0__Bacteria;D_1__Proteobacteria;D_2__Alphaproteobacteria;D_3__Rhizobiales;D_4__Rhizobiaceae;D_5__Allorhizobium-Neorhizobium-Pararhizobium-Rhizobium
fd1e4943eef168c42f44ceb8e0bef1b7	0.411104	0.145264	0.0359575	0.602416	-0.00138307	-0.00460475	-0.0454183	0.149159	-0.0753595	0.18213	D_0__Bacteria;D_1__Proteobacteria;D_2__Deltaproteobacteria;D_3__SAR324 clade(Marine group B);D_4__uncultured bacterium;D_5__uncultured bacterium;D_6__uncultured bacterium
fd2899fba49792389b004ff5b4edc105	0.411104	0.145264	0.0359575	0.602416	-0.00138307	-0.00460475	-0.0454183	0.149159	-0.0753595	0.18213	D_0__Bacteria;D_1__Proteobacteria;D_2__Gammaproteobacteria;D_3__Cellvibrionales;D_4__Cellvibrionaceae;D_5__Cellvibrio
fd2f24f2374d831a4d8176de61db25d9	0.411104	0.145264	0.0359575	0.602416	-0.00138307	-0.00460475	-0.0454183	0.149159	-0.0753595	0.18213	D_0__Bacteria;D_1__Proteobacteria;D_2__Deltaproteobacteria;D_3__Myxococcales;D_4__Sandaracinaceae
fd98346394a5c79e554003012cb33826	4.15312	-2.44438	-0.862988	-1.07393	0.0158723	0.290955	0.350454	-1.7169	-0.151397	2.23215	D_0__Bacteria;D_1__Actinobacteria;D_2__Actinobacteria;D_3__Micrococcales;D_4__Micrococcaceae
fda5b73e339c3d879d160efdeba9486b	-2.01642	0.4772	0.132092	-3.45693	0.0292239	0.160952	0.144216	0.110811	0.167242	-0.410272	D_0__Bacteria;D_1__Proteobacteria;D_2__Alphaproteobacteria;D_3__Caedibacterales;D_4__Caedibacteraceae;D_5__Candidatus Nucleicultrix
fdcdfccb9c5305473b575a31d5862d5e	0.381752	0.167381	0.929615	0.533509	-1.32762	0.44886	0.430395	0.113994	-0.223854	0.702445	D_0__Bacteria;D_1__Proteobacteria;D_2__Gammaproteobacteria;D_3__Betaproteobacteriales;D_4__Burkholderiaceae;D_5__Limnobacter;D_6__uncultured bacterium
fdfd8588e4e5bcd3b50bd922ad35c112	-1.31723	-3.90044	-0.228267	-0.063424	-0.0878638	0.210778	0.188139	0.951624	0.152896	-0.0367408	D_0__Bacteria;D_1__Bacteroidetes;D_2__Bacteroidia;D_3__Chitinophagales;D_4__Chitinophagaceae
fe3d89d3013a6f723037fa55d117a00a	0.411104	0.145264	0.0359575	0.602416	-0.00138307	-0.00460475	-0.0454183	0.149159	-0.0753595	0.18213	D_0__Bacteria;D_1__Proteobacteria;D_2__Gammaproteobacteria;D_3__Betaproteobacteriales;D_4__Chromobacteriaceae;D_5__Vogesella;D_6__uncultured bacterium
fec828273519a3a5677d3ec7614ed0d0	0.411104	0.145264	0.0359575	0.602416	-0.00138307	-0.00460475	-0.0454183	0.149159	-0.0753595	0.18213	D_0__Bacteria;D_1__Patescibacteria;D_2__Saccharimonadia;D_3__Saccharimonadales;D_4__wastewater metagenome;D_5__wastewater metagenome;D_6__wastewater metagenome
ff5155cb2de369b62563f0d216e2b9ff	-6.21261	3.97512	0.658742	-6.63611	-0.0816929	0.46422	0.237253	0.469918	0.00252782	0.332588	D_0__Bacteria;D_1__Proteobacteria;D_2__Alphaproteobacteria;D_3__Sneathiellales;D_4__Sneathiellaceae;D_5__Taonella;D_6__uncultured bacterium
ff6569d3d51669a006c5d2293d5f0e0d	0.411104	0.145264	0.0359575	0.602416	-0.00138307	-0.00460475	-0.0454183	0.149159	-0.0753595	0.18213	D_0__Bacteria;D_1__Spirochaetes;D_2__Spirochaetia;D_3__Spirochaetales;D_4__Spirochaetaceae;D_5__Spirochaeta 2;D_6__uncultured bacterium
ff7152cfda4fa99d96efb01129931cf2	0.411104	0.145264	0.0359575	0.602416	-0.00138307	-0.00460475	-0.0454183	0.149159	-0.0753595	0.18213	D_0__Bacteria;D_1__Verrucomicrobia;D_2__Verrucomicrobiae;D_3__Verrucomicrobiales;D_4__Verrucomicrobiaceae;D_5__Prosthecobacter;D_6__uncultured bacterium
ffd660f96ba6668b2d8d86fc4e150862	0.411104	0.145264	0.0359575	0.602416	-0.00138307	-0.00460475	-0.0454183	0.149159	-0.0753595	0.18213	D_0__Bacteria;D_1__Bacteroidetes;D_2__Bacteroidia;D_3__Sphingobacteriales;D_4__env.OPS 17
ffe7fb7389bf87c7ec4aff2e3eb5fd2b	0.411104	0.145264	0.0359576	0.602416	-0.00138312	-0.00460469	-0.0454183	0.149159	-0.0753595	0.18213	D_0__Bacteria;D_1__Verrucomicrobia;D_2__Verrucomicrobiae;D_3__Verrucomicrobiales;D_4__Verrucomicrobiaceae;D_5__Prosthecobacter;D_6__uncultured bacterium
