# Supplementary material for: Association between algal productivity and phycosphere composition in an outdoor Chlorella sorokiniana reactor based on multiple longitudinal analyses
Source: Microb Biotechnol. 2020 May 25;13(5):1546–61. doi: 10.1111/1751-7915.13591 (PMC7415377; doi:10.1111/1751-7915.13591)
Supplement: Supplementary file 16 — Table S6. RAFT 16S rRNA gene sample metadata table. [file MBT2-13-1546-s016.xlsx]

## Sheet: Sheet1
Sample_name	collection_time	reactor	DAI	run	benzalkonium_chloride	OD750	AFDW	biomass_prod	DO	Sim_AFDW	model_diff	temp	solar_rad	precip	wind_speed_mean	wind_dir	solar_rad_roll3	precip_roll3	wind_speed_roll3	fraction	BarcodeSequence
17.17.31	17:00:00	PW1	3	R41	1	0.698	0.19704	13.5654	20.12	0.279	-0.08196	30.31	16.69	0	1.1	73	66.35	0	4	not applicable	TGCCCATCAGGT
17.17.32	17:00:00	PW2	3	R41	1	0.746	0.21048	20.3482	20.08	0.284	-0.07352	30.11	16.69	0	1.1	73	66.35	0	4	not applicable	AGGTTGCTGTAA
17.17.33	07:30:00	PW1	4	R41	1	0.658	0.18584	10.7393	9.88	0.263	-0.07716	20.88	24.64	0	1.4	309	62.51	0	4.2	not applicable	TAAGTACTGCAG
17.17.34	07:30:00	PW2	4	R41	1	0.68	0.192	11.7285	10.82	0.274	-0.082	20.64	24.64	0	1.4	309	62.51	0	4.2	not applicable	GCCGATTGTAAC
17.17.35	17:00:00	PW1	4	R41	1	0.8974	0.252872	14.0883	21.51	0.338	-0.085128	32.17	24.64	0	1.4	309	62.51	0	4.2	not applicable	CGGTGGAAGCAA
17.17.36	17:00:00	PW2	4	R41	1	0.934	0.26312	13.2828	15.76	0.348	-0.08488	31.82	24.64	0	1.4	309	62.51	0	4.2	not applicable	GTTGAAGCACCT
17.17.37	07:30:00	PW1	5	R41	1	0.932	0.26256	19.359	9.28	0.284	-0.02144	23.15	26.37	0	1.2	121	67.7	0	3.7	not applicable	TGTCTTTACCTG
17.17.38	07:30:00	PW2	5	R41	1	0.972	0.27376	20.6308	10.06	0.294	-0.02024	22.9	26.37	0	1.2	121	67.7	0	3.7	not applicable	CCTTGTTCACCT
17.17.39	17:00:00	PW1	5	R41	1	0.968	0.27264	4.98813	13.84	0.368	-0.09536	26.83	26.37	0	1.2	121	67.7	0	3.7	not applicable	CAACCACTCGGT
17.17.40	17:00:00	PW2	5	R41	1	1.006	0.28328	5.08704	9.2	0.377	-0.09372	26.71	26.37	0	1.2	121	67.7	0	3.7	not applicable	TCTTAGTCGGGC
17.17.41	07:30:00	PW1	6	R41	1	1.01	0.2844	5.51096	10.21	0.333	-0.0486	19.26	16.21	0.76	1.8	95	67.22	0.76	4.4	not applicable	GTACCGTTGCAA
17.17.42	07:30:00	PW2	6	R41	1	1.046	0.29448	5.22835	10.32	0.279	0.01548	19.14	16.21	0.76	1.8	95	67.22	0.76	4.4	not applicable	CTGATAGCACAC
17.17.43	17:00:00	PW1	6	R41	1	1.252	0.35216	20.0655	16.35	0.418	-0.06584	31.62	16.21	0.76	1.8	95	67.22	0.76	4.4	not applicable	ACAGGTAGAGAG
17.17.44	17:00:00	PW2	6	R41	1	1.28	0.36	19.359	12.31	0.367	-0.007	31.31	16.21	0.76	1.8	95	67.22	0.76	4.4	not applicable	TGCTCACGTGTG
17.17.45	07:30:00	PW1	7	R41	1	1.184	0.33312	12.2937	6.909	0.323	0.01012	21.11	27.24	0	1.7	119	69.82	0.76	4.7	not applicable	GTAATAATGCCG
17.17.46	07:30:00	PW2	7	R41	1	0.992	0.27936	-3.81528	6.096	0.186	0.09336	20.89	27.24	0	1.7	119	69.82	0.76	4.7	not applicable	CTCGGCACCAAT
17.17.47	17:00:00	PW1	7	R41	1	1.278	0.35944	1.83699	14.94	0.41	-0.05056	30.56	27.24	0	1.7	119	69.82	0.76	4.7	not applicable	ACTCGAAACCAA
17.17.48	17:00:00	PW2	7	R41	1	0.831	0.23428	-31.7233	4.016	0.28	-0.04572	30.46	27.24	0	1.7	119	69.82	0.76	4.7	not applicable	ACCGTAAGACAT
17.17.49	07:30:00	PW1	8	R41	1	1.149	0.32332	-2.47287	4.48	0.244	0.07932	21.84	27.25	0	1.3	51	70.7	0.76	4.8	not applicable	ATCACGGGAGAG
17.17.50	07:30:00	PW2	8	R41	1	0.66	0.1864	-23.4569	1.765	0.129	0.0574	21.59	27.25	0	1.3	51	70.7	0.76	4.8	not applicable	TCACTGCTAGGA
17.17.51	17:00:00	PW1	8	R41	1	1.101	0.30988	-12.5056	8.87	0.337	-0.02712	30.2	27.25	0	1.3	51	70.7	0.76	4.8	not applicable	CTAATCAGAGTG
17.17.52	17:00:00	PW2	8	R41	1	0.576	0.16288	-18.0166	4.125	0.226	-0.06312	30.73	27.25	0	1.3	51	70.7	0.76	4.8	not applicable	TTGGCATTGGCA
17.17.53	07:30:00	PW1	9	R41	1	0.864	0.24352	-20.1362	1.887	not collected	not collected	21.47	26.04	3.81	1.9	72	80.53	3.81	4.9	not applicable	TATAATCCGAGG
17.17.54	07:30:00	PW2	9	R41	1	0.456	0.12928	-14.4133	4.996	not collected	not collected	21.32	26.04	3.81	1.9	72	80.53	3.81	4.9	not applicable	TCCAGATAGCGT
17.17.55	17:00:00	PW1	9	R41	1	0.786	0.22168	-22.2558	7.923	not collected	not collected	30.79	26.04	3.81	1.9	72	80.53	3.81	4.9	not applicable	AATCCGGTCACC
17.17.56	17:00:00	PW2	9	R41	1	0.432	0.12256	-10.1741	8.53	not collected	not collected	30.4	26.04	3.81	1.9	72	80.53	3.81	4.9	not applicable	AAGTGCTTGGTA
17.17.57	07:30:00	PW1	10	R41	1	0.51	0.1444	-25.0113	2.934	not collected	not collected	20.84	26.51	0	1.3	78	79.8	3.81	4.5	not applicable	GGTAAAGGGTCG
17.17.58	07:30:00	PW2	10	R41	1	0.287	0.08196	-11.9404	1.436	not collected	not collected	20.56	26.51	0	1.3	78	79.8	3.81	4.5	not applicable	GCTTTCTCAATC
17.17.59	17:00:00	PW1	0	R42	1	0.093	0.02764	2.45159	11.13	0.095	-0.06736	28.15	23.77	0	2.1	296	63.3	0	5.4	not applicable	ACAGTGCGTCCT
17.17.60	17:00:00	PW2	0	R42	1	0.105	0.031	2.45159	14.58	0.086	-0.055	28.15	23.77	0	2.1	296	63.3	0	5.4	not applicable	TAGGAACTCACC
17.17.61	07:30:00	PW1	1	R42	1	0.109	0.03212	2.45159	10.21	0.047	-0.01488	18.37	23.79	0	1.5	85	71.13	0	5.5	not applicable	TGTATTGGACAG
17.17.62	07:30:00	PW2	1	R42	1	0.111	0.03268	2.45159	11.23	0.045	-0.01232	18.12	23.79	0	1.5	85	71.13	0	5.5	not applicable	AGAAAGGGTGTG
17.17.63	17:00:00	PW1	1	R42	1	0.231	0.06628	9.75016	21.26	0.124	-0.05772	27.69	23.79	0	1.5	85	71.13	0	5.5	not applicable	GCTCACAATGTG
17.17.64	17:00:00	PW2	1	R42	1	0.245	0.0702	9.89147	21.92	0.118	-0.0478	27.56	23.79	0	1.5	85	71.13	0	5.5	not applicable	TATTGCAGCAGC
17.17.65	07:30:00	PW1	2	R42	1	0.161	0.04668	3.6361	11.38	0.096	-0.04932	18.24	24.42	0	1.4	107	71.98	0	5	not applicable	AGATTCGCTCGA
17.17.66	07:30:00	PW2	2	R42	1	missing	missing	missing	12.67	0.111	not collected	18.24	24.42	0	1.4	107	71.98	0	5	not applicable	AGCCGGAGAGTA
17.17.69	17:00:00	PW1	2	R42	1	0.328	0.09344	6.85337	24.47	0.17	-0.07656	29.4	24.42	0	1.4	107	71.98	0	5	not applicable	CTAGGCAATCAA
17.17.70	17:00:00	PW2	2	R42	1	0.36	0.1024	8.12513	22.13	0.185	-0.0826	29.13	24.42	0	1.4	107	71.98	0	5	not applicable	AGGACCTCGTTC
17.17.71	07:30:00	PW1	3	R42	1	0.338	0.09624	12.6373	10.33	0.161	-0.06476	19.8	22.07	2.03	1.7	2	70.28	2.03	4.6	not applicable	CTTGTCTGGAGC
17.17.72	07:30:00	PW2	3	R42	1	0.39	0.1108	16.7069	12	0.171	-0.0602	19.77	22.07	2.03	1.7	2	70.28	2.03	4.6	not applicable	ACCGCATCAATG
17.17.73	17:00:00	PW1	3	R42	1	0.501	0.14188	12.223	15.23	0.242	-0.10012	25.96	22.07	2.03	1.7	2	70.28	2.03	4.6	not applicable	AAGGTCAATCGT
17.17.74	17:00:00	PW2	3	R42	1	0.567	0.16036	14.6252	1.08	0.251	-0.09064	25.7	22.07	2.03	1.7	2	70.28	2.03	4.6	not applicable	ACCTACTTGTCT
17.17.75	07:30:00	PW1	4	R42	1	0.57	0.1612	16.3916	8.93	0.217	-0.0558	20.47	19.72	0	1.9	16	66.21	2.03	5	not applicable	TGTTGGATCGTG
17.17.76	07:30:00	PW2	4	R42	1	0.604	0.17072	15.1198	0.771	0.234	-0.06328	20.32	19.72	0	1.9	16	66.21	2.03	5	not applicable	ACTGGATCTCGC
17.17.77	17:00:00	PW1	4	R42	1	0.796	0.22448	20.8427	20.4	0.299	-0.07452	29.12	19.72	0	1.9	16	66.21	2.03	5	not applicable	TCAAGGGACCTT
17.17.78	17:00:00	PW2	4	R42	1	0.796	0.22448	16.1796	18.54	0.314	-0.08952	28.99	19.72	0	1.9	16	66.21	2.03	5	not applicable	AAGTCGACACAT
17.17.79	07:30:00	PW1	5	R42	1	0.77	0.2172	14.1307	7.403	0.244	-0.0268	20.61	22.02	0	1.8	350	63.81	2.03	5.4	not applicable	AACATTGCAGGT
17.17.80	07:30:00	PW2	5	R42	1	0.83	0.234	15.9677	8	0.269	-0.035	20.52	22.02	0	1.8	350	63.81	2.03	5.4	not applicable	CCATGAAGTGTA
17.17.81	17:00:00	PW1	5	R42	1	0.898	0.25304	7.20664	19.68	0.327	-0.07396	28.64	22.02	0	1.8	350	63.81	2.03	5.4	not applicable	TCCACAGGGTTC
17.17.82	17:00:00	PW2	5	R42	1	0.986	0.27768	13.4241	15.91	0.351	-0.07332	28.27	22.02	0	1.8	350	63.81	2.03	5.4	not applicable	TCATTAGCGTGG
17.17.83	07:30:00	PW1	6	R42	1	0.864	0.24352	6.64141	7.931	0.257	-0.01348	19.86	22.66	0	1.7	82	64.4	0	5.4	not applicable	ATGTCGAATAGC
17.17.84	07:30:00	PW2	6	R42	1	0.956	0.26928	8.90232	9.85	0.321	-0.05172	19.62	22.66	0	1.7	82	64.4	0	5.4	not applicable	CTGACCGTTAAG
17.17.85	17:00:00	PW1	6	R42	1	1.036	0.29168	9.75016	16.43	0.343	-0.05132	30.63	22.66	0	1.7	82	64.4	0	5.4	not applicable	TCGGGCTCTTAG
17.17.86	17:00:00	PW2	6	R42	1	1.16	0.3264	12.2937	0.97	0.403	-0.0766	30.28	22.66	0	1.7	82	64.4	0	5.4	not applicable	ACTTTAAGGGTG
17.17.87	07:30:00	PW1	7	R42	1	0.912	0.25696	3.39136	6.507	0.194	0.06296	21.1	23.36	0	1.3	84	68.04	0	4.8	not applicable	TGGACCACTAGT
17.17.88	07:30:00	PW2	7	R42	1	1.14	0.3208	13.0002	7.994	0.272	0.0488	20.8	23.36	0	1.3	84	68.04	0	4.8	not applicable	AACCAGCAGATT
17.17.89	17:00:00	PW1	7	R42	1	0.957	0.26956	-5.58161	12.69	0.277	-0.00744	30.53	23.36	0	1.3	84	68.04	0	4.8	not applicable	ATCGAGGATCTA
17.17.90	17:00:00	PW2	7	R42	1	1.284	0.36112	8.76101	12.55	0.352	0.00912	30.47	23.36	0	1.3	84	68.04	0	4.8	not applicable	TAGCTGGCGTTC
17.17.91	07:30:00	PW1	8	R42	1	0.687	0.19396	-15.897	1.17	0.077	0.11696	20.45	24.58	0	1.3	307	70.6	0	4.3	not applicable	CACAAGTATCGA
17.17.92	07:30:00	PW2	8	R42	1	0.966	0.27208	-12.2937	3.085	0.188	0.08408	20.31	24.58	0	1.3	307	70.6	0	4.3	not applicable	GATTGTGCAACC
17.17.93	17:00:00	PW1	8	R42	1	0.514	0.14552	-31.2994	0.695	0.158	-0.01248	29.08	24.58	0	1.3	307	70.6	0	4.3	not applicable	CTACAGGGTCTC
17.17.94	17:00:00	PW2	8	R42	1	0.91	0.2564	-26.4243	5.014	0.268	-0.0116	28.95	24.58	0	1.3	307	70.6	0	4.3	not applicable	GTACCAGGTACT
17.17.95	07:30:00	PW1	9	R42	1	0.268	0.07664	-29.6037	0.838	0.113	-0.03636	21.08	23.26	0	1.7	294	71.2	0	4.3	not applicable	GTATACCCTTCT
17.17.96	07:30:00	PW2	9	R42	1	0.664	0.18752	-21.3373	1.979	0.144	0.04352	20.94	23.26	0	1.7	294	71.2	0	4.3	not applicable	TAGGTCTAGGTC
17.17.97	17:00:00	PW1	9	R42	1	0.362	0.10296	-10.7393	4.015	0.189	-0.08604	27.69	23.26	0	1.7	294	71.2	0	4.3	not applicable	TCGTGTTGTGGC
17.17.98	17:00:00	PW2	9	R42	1	0.694	0.19592	-15.2611	5.482	0.22	-0.02408	27.56	23.26	0	1.7	294	71.2	0	4.3	not applicable	ATTTCGACCCGG
17.17.99	07:30:00	PW1	10	R42	1	0.397	0.11276	9.11428	1.766	0.099	0.01376	19.83	23.2	0	2.3	206	71.04	0	5.3	not applicable	TGGATTGTGAAC
17.17.100	07:30:00	PW2	10	R42	1	0.51	0.1444	-10.8806	3.982	0.105	0.0394	19.71	23.2	0	2.3	206	71.04	0	5.3	not applicable	CCGTTGGACTAC
17.17.101	17:00:00	PW1	10	R42	1	0.302	0.08616	-4.2392	11.83	0.175	-0.08884	26.94	23.2	0	2.3	206	71.04	0	5.3	not applicable	TCTGGCTACGAC
17.17.102	17:00:00	PW2	10	R42	1	0.507	0.14356	-13.2122	5.318	0.18	-0.03644	26.85	23.2	0	2.3	206	71.04	0	5.3	not applicable	TCAGGCGTAAAT
17.17.103	07:30:00	PW1	11	R42	1	0.349	0.09932	-3.39136	3.67	not collected	not collected	19.01	22.08	0	2.4	216	68.54	0	6.4	not applicable	TCACGGTGACAT
17.17.104	07:30:00	PW2	11	R42	1	0.369	0.10492	-9.96212	2.921	not collected	not collected	18.92	22.08	0	2.4	216	68.54	0	6.4	not applicable	CAAGGTCACCTC
17.17.105	17:00:00	PW1	11	R42	1	0.393	0.11164	6.42945	12.26	not collected	not collected	27.77	22.08	0	2.4	216	68.54	0	6.4	not applicable	CTATACGCGAAC
17.17.106	17:00:00	PW2	11	R42	1	0.299	0.08532	-14.6959	0.055	not collected	not collected	27.72	22.08	0	2.4	216	68.54	0	6.4	not applicable	GAGGAGTAAAGC
17.17.107	07:30:00	PW1	12	R42	1	0.356	0.10128	0.494573	3.749	not collected	not collected	19.24	23	0	1.6	168	68.28	0	6.3	not applicable	GCAGCATGTTAA
17.17.108	07:30:00	PW2	12	R42	1	0.334	0.09512	-2.47287	4.649	not collected	not collected	19.06	23	0	1.6	168	68.28	0	6.3	not applicable	GTTGGGATCCTC
17.17.109	17:00:00	PW1	12	R42	1	0.356	0.10128	0.494573	13.69	not collected	not collected	27.16	23	0	1.6	168	68.28	0	6.3	not applicable	TTCAGCGATGGT
17.17.110	17:00:00	PW2	12	R42	1	0.334	0.09512	-2.47287	3.729	not collected	not collected	26.99	23	0	1.6	168	68.28	0	6.3	not applicable	ACAATCCCGAGT
17.17.111	07:30:00	PW1	1	R43	0	missing	0.0016	missing	10.85	0.026	-0.0244	11.92	22.87	0	1.7	302	69.37	0	4.8	not applicable	GTTCTTGGAGAC
17.17.112	07:30:00	PW2	1	R43	0	missing	0.0016	missing	11.02	0.031	-0.0294	12.3	22.87	0	1.7	302	69.37	0	4.8	not applicable	TAGCCCTGATGC
17.17.113	17:00:00	PW1	1	R43	0	0.09	0.0268	-0.0706533	11.78	0.063	-0.0362	25.35	22.87	0	1.7	302	69.37	0	4.8	not applicable	TTGTCCCAAGCG
17.17.114	17:00:00	PW2	1	R43	0	0.108	0.03184	1.13045	12.89	0.082	-0.05016	25.32	22.87	0	1.7	302	69.37	0	4.8	not applicable	TTCGTACTTCGT
17.17.115	07:30:00	PW1	2	R43	0	0.086	0.02568	6.07619	10.74	0.054	-0.02832	15.32	22.53	0	1.5	298	68.43	0	4.7	not applicable	CTGCTCAGGCAT
17.17.116	07:30:00	PW2	2	R43	0	0.104	0.03072	7.34795	11.16	0.068	-0.03728	18.55	22.53	0	1.5	298	68.43	0	4.7	not applicable	GACATCTGACAC
17.17.117	17:00:00	PW1	2	R43	0	0.149	0.04332	4.16855	20.55	0.116	-0.07268	26.31	22.53	0	1.5	298	68.43	0	4.7	not applicable	CACAACCACAAC
17.17.118	17:00:00	PW2	2	R43	0	0.201	0.05788	6.57076	16.55	0.131	-0.07312	26.08	22.53	0	1.5	298	68.43	0	4.7	not applicable	GCACCAATCTGC
17.17.119	07:30:00	PW1	3	R43	0	0.186	0.05368	7.06533	9.83	0.089	-0.03532	16.63	21.83	0	1.3	306	67.23	0	4.5	not applicable	ATTAGCAGCGTA
17.17.120	07:30:00	PW2	3	R43	0	0.237	0.06796	9.39689	11.25	0.121	-0.05304	16.36	21.83	0	1.3	306	67.23	0	4.5	not applicable	TCCGATAATCGG
17.17.121	17:00:00	PW1	3	R43	0	0.307	0.08756	11.1632	23.16	0.141	-0.05344	26.52	21.83	0	1.3	306	67.23	0	4.5	not applicable	CTTTCAGGACCG
17.17.122	17:00:00	PW2	3	R43	0	0.426	0.12088	15.897	18.79	0.172	-0.05112	26.28	21.83	0	1.3	306	67.23	0	4.5	not applicable	CGTCCTACAGTG
17.17.123	07:30:00	PW1	4	R43	0	0.312	0.08896	8.90232	9.94	not collected	not collected	14.55	22.09	0	1.3	260	66.45	0	4.1	not applicable	GTAACTCAACAG
17.17.124	07:30:00	PW2	4	R43	0	0.425	0.1206	13.2828	11.7	not collected	not collected	14.19	22.09	0	1.3	260	66.45	0	4.1	not applicable	CGTGGAAGACGA
17.17.125	17:00:00	PW1	4	R43	0	0.409	0.11612	7.20664	21.83	not collected	not collected	24.62	22.09	0	1.3	260	66.45	0	4.1	not applicable	GAGAGGGATCAC
17.17.126	17:00:00	PW2	4	R43	0	0.55	0.1556	8.76101	18.81	not collected	not collected	24.45	22.09	0	1.3	260	66.45	0	4.1	not applicable	TCGGCTTGGAAT
17.17.127	07:30:00	PW1	5	R43	0	0.412	0.11696	7.06533	9.52	not collected	not collected	12.84	22.62	0	1.5	162	66.54	0	4.1	not applicable	TGAACAGGTTCA
17.17.128	07:30:00	PW2	5	R43	0	0.55	0.1556	8.83167	11.51	not collected	not collected	12.52	22.62	0	1.5	162	66.54	0	4.1	not applicable	GAGAGATCGACG
17.17.129	17:00:00	PW1	5	R43	0	0.522	0.14776	7.98383	18.81	not collected	not collected	23.17	22.62	0	1.5	162	66.54	0	4.1	not applicable	ATACAAACGCAC
17.17.130	17:00:00	PW2	5	R43	0	0.726	0.20488	12.435	19.65	not collected	not collected	23.02	22.62	0	1.5	162	66.54	0	4.1	not applicable	GATTCACTGTGG
17.17.131	07:30:00	PW1	6	R43	0	0.462	0.13096	3.53267	7.311	not collected	not collected	13.41	22.53	0	2.4	211	67.24	0	5.2	not applicable	GCTTGCCAATCG
17.17.132	07:30:00	PW2	6	R43	0	0.724	0.20432	12.2937	10.81	not collected	not collected	13.26	22.53	0	2.4	211	67.24	0	5.2	not applicable	CTGACACGAATA
17.17.185	07:30:00	PW1	0	R45	0	0.042	0.01336	0.571176	17.72	0.016	-0.00264	10.78	14.22	0	0.8	330	44.06	0	2.7	not applicable	ACATCGTTGACG
17.17.186	07:30:00	PW2	0	R45	0	0.035	0.0114	0.282613	14.09	0.013	-0.0016	10.35	14.22	0	0.8	330	44.06	0	2.7	not applicable	ACGAAAGAGCAG
17.17.187	17:00:00	PW1	0	R45	0	0.048	0.01504	0.571176	9.78	0.021	-0.00596	21.39	14.22	0	0.8	330	44.06	0	2.7	not applicable	TGATGAACCCGT
17.17.188	17:00:00	PW2	0	R45	0	0.04	0.0128	0.282613	8.57	0.014	-0.0012	21.18	14.22	0	0.8	330	44.06	0	2.7	not applicable	GCTCTTATGCTT
17.17.189	07:30:00	PW1	1	R45	0	0.05	0.0156	0.571176	9.2	0.015	0.0006	10.88	12.23	0	0.7	72	41.37	0	2.5	not applicable	CGACCTCGCATA
17.17.190	07:30:00	PW2	1	R45	0	0.039	0.01252	0.282613	10.91	0.014	-0.00148	10.45	12.23	0	0.7	72	41.37	0	2.5	not applicable	CTAATTCTCTGC
17.17.191	17:00:00	PW1	1	R45	0	0.048	0.01504	0	9.64	0.018	-0.00296	19.54	12.23	0	0.7	72	41.37	0	2.5	not applicable	GGAAGTGGCCAA
17.17.192	17:00:00	PW2	1	R45	0	0.046	0.01448	0.42392	10.94	0.017	-0.00252	19.49	12.23	0	0.7	72	41.37	0	2.5	not applicable	GATAATGTGCAC
17.17.193	07:30:00	PW1	2	R45	0	0.049	0.01532	-0.0706533	9.76	0.02	-0.00468	9.07	15.54	0	1.1	8	41.99	0	2.6	not applicable	TCGGTAGCAACT
17.17.194	07:30:00	PW2	2	R45	0	0.046	0.01448	0.494573	11.29	0.019	-0.00452	8.83	15.54	0	1.1	8	41.99	0	2.6	not applicable	CCAAATGATGAC
17.17.195	17:00:00	PW1	2	R45	0	0.068	0.02064	1.41307	10.81	0.025	-0.00436	17.86	15.54	0	1.1	8	41.99	0	2.6	not applicable	GCAGGTAACATT
17.17.196	17:00:00	PW2	2	R45	0	0.063	0.01924	1.20111	12.04	0.023	-0.00376	17.77	15.54	0	1.1	8	41.99	0	2.6	not applicable	GCACGTTCTACG
17.17.197	07:30:00	PW1	3	R45	0	0.065	0.0198	1.13045	9.33	0.023	-0.0032	8.87	13.68	0	1.1	25	41.45	0	2.9	not applicable	GACTGGAGATGG
17.17.198	07:30:00	PW2	3	R45	0	0.062	0.01896	1.13045	11.29	0.024	-0.00504	8.67	13.68	0	1.1	25	41.45	0	2.9	not applicable	ACTAAGTACCCG
17.17.199	17:00:00	PW1	3	R45	0	0.092	0.02736	1.69568	11.49	0.027	0.00036	18.74	13.68	0	1.1	25	41.45	0	2.9	not applicable	TAAGTGAGTACC
17.17.200	17:00:00	PW2	3	R45	0	0.089	0.02652	1.83699	15.08	0.028	-0.00148	18.7	13.68	0	1.1	25	41.45	0	2.9	not applicable	ATCGACAACACC
17.17.201	07:30:00	PW1	4	R45	0	0.077	0.02316	0.84784	9.14	0.031	-0.00784	9.01	15.42	0	1.2	2	44.64	0	3.4	not applicable	AGCACACTACAC
17.17.202	07:30:00	PW2	4	R45	0	0.08	0.024	1.27176	11.27	0.031	-0.007	8.77	15.42	0	1.2	2	44.64	0	3.4	not applicable	GAATGTTGCGCT
17.17.203	17:00:00	PW1	4	R45	0	0.112	0.03296	1.41307	11.92	0.04	-0.00704	17.25	15.42	0	1.2	2	44.64	0	3.4	not applicable	CGCGCAAGTATT
17.17.204	17:00:00	PW2	4	R45	0	0.114	0.03352	1.76633	13.03	0.039	-0.00548	17.24	15.42	0	1.2	2	44.64	0	3.4	not applicable	ATAGTTAGGGCT
17.17.205	07:30:00	PW1	5	R45	0	0.106	0.03128	2.04895	8.99	0.042	-0.01072	10.52	14.11	0	1.8	300	43.21	0	4.1	not applicable	GTTCAACAGCTG
17.17.206	07:30:00	PW2	5	R45	0	0.106	0.03128	1.83699	10.82	0.043	-0.01172	10.46	14.11	0	1.8	300	43.21	0	4.1	not applicable	TCAGCAAATGGT
17.17.207	17:00:00	PW1	5	R45	0	0.155	0.045	3.03809	13.23	0.05	-0.005	17.86	14.11	0	1.8	300	43.21	0	4.1	not applicable	AGGGACTTCAAT
17.17.208	17:00:00	PW2	5	R45	0	0.156	0.04528	2.96744	13.38	0.05	-0.00472	17.74	14.11	0	1.8	300	43.21	0	4.1	not applicable	GAAGTGTATCTG
17.17.209	07:30:00	PW1	6	R45	0	0.146	0.04248	2.82613	8.66	0.048	-0.00552	7.723	15.12	0	1.6	280	44.65	0	4.6	not applicable	TCCTGTGCGAGT
17.17.210	07:30:00	PW2	6	R45	0	0.149	0.04332	3.03809	11.47	0.05	-0.00668	7.505	15.12	0	1.6	280	44.65	0	4.6	not applicable	CCAACGTAACCA
17.17.211	17:00:00	PW1	6	R45	0	0.194	0.05592	2.75548	12.4	0.054	0.00192	17.96	15.12	0	1.6	280	44.65	0	4.6	not applicable	AAGGTGGACAAG
17.17.212	17:00:00	PW2	6	R45	0	0.202	0.05816	3.25005	13.64	0.056	0.00216	17.72	15.12	0	1.6	280	44.65	0	4.6	not applicable	CAATTGCGTGCA
17.17.213	07:30:00	PW1	7	R45	0	0.166	0.04808	1.41307	8.56	0.062	-0.01392	7.193	15.27	0	0.8	97	44.5	0	4.2	not applicable	ACCAGCTCAGAT
17.17.215	17:00:00	PW1	7	R45	0	0.224	0.06432	2.1196	12.58	0.067	-0.00268	16.26	15.27	0	0.8	97	44.5	0	4.2	not applicable	TCATAGGGTAGT
17.17.216	17:00:00	PW2	7	R45	0	0.231	0.06628	2.04895	13.9	0.068	-0.00172	16.28	15.27	0	0.8	97	44.5	0	4.2	not applicable	ATGGAGTTGTTG
17.17.217	07:30:00	PW1	8	R45	0	0.214	0.06152	3.39136	8.74	0.074	-0.01248	7.289	13.52	0	0.7	9	43.91	0	3.1	not applicable	CGTATCTCAGGA
17.17.218	07:30:00	PW2	8	R45	0	0.22	0.0632	3.25005	11.58	0.076	-0.0128	7.093	13.52	0	0.7	9	43.91	0	3.1	not applicable	TAGTTCGGTGAC
17.17.219	17:00:00	PW1	8	R45	0	0.266	0.07608	2.96744	11.47	0.085	-0.00892	15.15	13.52	0	0.7	9	43.91	0	3.1	not applicable	CCATGGCTGTGT
17.17.220	17:00:00	PW2	8	R45	0	0.272	0.07776	2.89679	13.89	0.087	-0.00924	15.14	13.52	0	0.7	9	43.91	0	3.1	not applicable	CTAGTCGCTGGT
17.17.221	07:30:00	PW1	9	R45	0	0.26	0.0744	3.25005	8.03	not collected	not collected	7.043	12.82	0	1	312	41.61	0	2.5	not applicable	TCCAAGCGTCAC
17.17.222	07:30:00	PW2	9	R45	0	0.267	0.07636	3.32071	11.69	not collected	not collected	6.891	12.82	0	1	312	41.61	0	2.5	not applicable	GCTTCATTTCTG
17.17.223	17:00:00	PW1	9	R45	0	0.309	0.08812	3.03809	11.92	not collected	not collected	17.92	12.82	0	1	312	41.61	0	2.5	not applicable	AACTTGGCCGTA
17.17.224	17:00:00	PW2	9	R45	0	0.313	0.08924	2.89679	14.32	not collected	not collected	17.78	12.82	0	1	312	41.61	0	2.5	not applicable	CATACGATACAG
17.17.225	07:30:00	PW1	10	R45	0	missing	missing	missing	8.5	not collected	not collected	8.06	14.64	0	1.4	107	40.98	0	3.1	not applicable	GGTTGAGAAGAG
17.17.226	07:30:00	PW2	10	R45	0	missing	missing	missing	11.48	not collected	not collected	7.83	14.64	0	1.4	107	40.98	0	3.1	not applicable	CTGGGAGTTGTT
17.17.227	17:00:00	PW1	10	R45	0	missing	missing	missing	11.42	not collected	not collected	18.79	14.64	0	1.4	107	40.98	0	3.1	not applicable	ATCATCTCGGCG
17.17.228	17:00:00	PW2	10	R45	0	missing	missing	missing	14.15	not collected	not collected	18.8	14.64	0	1.4	107	40.98	0	3.1	not applicable	ATTACCCACAGG
17.17.229	07:30:00	PW1	11	R45	0	missing	missing	missing	8.32	not collected	not collected	8.38	14.9	0	0.7	324	42.36	0	3.1	not applicable	CACATCAGCGCT
17.17.230	07:30:00	PW2	11	R45	0	missing	missing	missing	11.35	not collected	not collected	8.13	14.9	0	0.7	324	42.36	0	3.1	not applicable	TGACCATAGTGA
17.17.231	17:00:00	PW1	11	R45	0	missing	missing	missing	11.94	not collected	not collected	18.15	14.9	0	0.7	324	42.36	0	3.1	not applicable	GATAAGCGCCTT
17.17.232	17:00:00	PW2	11	R45	0	missing	missing	missing	14.28	not collected	not collected	18.13	14.9	0	0.7	324	42.36	0	3.1	not applicable	TAGTCTAAGGGT
17.17.233	07:30:00	PW1	12	R45	0	missing	missing	missing	8.05	not collected	not collected	8.55	14.62	0	1.3	338	44.16	0	3.4	not applicable	AATTAGGCGTGT
17.17.234	07:30:00	PW2	12	R45	0	missing	missing	missing	11.35	not collected	not collected	8.31	14.62	0	1.3	338	44.16	0	3.4	not applicable	TGCTCTTGCTCT
17.17.235	17:00:00	PW1	12	R45	0	missing	missing	missing	12.2	not collected	not collected	18.54	14.62	0	1.3	338	44.16	0	3.4	not applicable	TCCACTAGAGCA
17.17.236	17:00:00	PW2	12	R45	0	missing	missing	missing	14.43	not collected	not collected	18.51	14.62	0	1.3	338	44.16	0	3.4	not applicable	CATTGCAAAGCA
17.17.237	07:30:00	PW1	13	R45	0	missing	missing	missing	7.788	not collected	not collected	8.49	14.51	0	0.9	297	44.03	0	2.9	not applicable	GACGGCTATGTT
17.17.238	07:30:00	PW2	13	R45	0	missing	missing	missing	11.4	not collected	not collected	8.21	14.51	0	0.9	297	44.03	0	2.9	not applicable	TCTCTTTCGACA
17.17.239	17:00:00	PW1	13	R45	0	missing	missing	missing	12.12	not collected	not collected	19.42	14.51	0	0.9	297	44.03	0	2.9	not applicable	GATTAGGTTCCG
17.17.240	17:00:00	PW2	13	R45	0	missing	missing	missing	14.43	not collected	not collected	19.39	14.51	0	0.9	297	44.03	0	2.9	not applicable	CTACTCCACGAG
17.17.241	07:30:00	PW1	14	R45	0	0.469	0.13292	2.95331	7.355	not collected	not collected	8.75	14.58	0	0.8	295	43.71	0	3	not applicable	GGTGCAGACAGA
17.17.242	07:30:00	PW2	14	R45	0	0.542	0.15336	3.88593	11.21	not collected	not collected	8.49	14.58	0	0.8	295	43.71	0	3	not applicable	CCGTACCGTATG
17.17.243	17:00:00	PW1	14	R45	0	0.526	0.14888	3.06635	10.99	not collected	not collected	17.94	14.58	0	0.8	295	43.71	0	3	not applicable	ATGTCCGACCAA
17.17.244	17:00:00	PW2	14	R45	0	0.638	0.18024	4.59247	18.12	not collected	not collected	17.91	14.58	0	0.8	295	43.71	0	3	not applicable	AGATGGGACTGG
17.17.245	07:30:00	PW1	15	R45	0	0.442	0.12536	-1.90764	6.469	not collected	not collected	9.11	13.78	0	1.5	359	42.87	0	3.2	not applicable	GTGCCCACTTGA
17.17.246	07:30:00	PW2	15	R45	0	0.618	0.17464	5.36965	11.39	not collected	not collected	9.02	13.78	0	1.5	359	42.87	0	3.2	not applicable	ACCGAACAATCC
17.17.247	17:00:00	PW1	15	R45	0	0.411	0.11668	-8.12513	9.89	not collected	not collected	17.94	13.78	0	1.5	359	42.87	0	3.2	not applicable	GTCTACCACGCA
17.17.248	17:00:00	PW2	15	R45	0	0.702	0.19816	4.52181	17.9	not collected	not collected	17.91	13.78	0	1.5	359	42.87	0	3.2	not applicable	TCGCGTCCAGTA
17.17.249	07:30:00	PW1	16	R45	0	0.262	0.07496	-12.7176	8.04	not collected	not collected	9.11	12.66	0	1.3	284	41.02	0	3.6	not applicable	GCCTGATTAAGC
17.17.250	07:30:00	PW2	16	R45	0	0.672	0.18976	3.81528	11.2	not collected	not collected	9.02	12.66	0	1.3	284	41.02	0	3.6	not applicable	ACGTATTCGAAG
Cl.1	09:30:00	50_mL_Flask	missing	R06	missing	missing	missing	missing	missing	not collected	not collected	missing	15.95	0	1.1	318	47.88	0	4.1	Biomass	TCGGTAGCAACT
Cl.10	09:30:00	ARID	8	R10	0	0.241	missing	missing	12.74	not collected	not collected	28.36	19.85	7.11	2	86	61.12	7.11	6	Biomass	GAATGTTGCGCT
Cl.100	09:30:00	PW2	1	R20	1	0.163	0.114066	8.78553	13.49	not collected	not collected	18.48	31.15	0	1.6	276	88.52	0	5.9	Supertant	CCGTTGGACTAC
Cl.101	09:30:00	ARID	1	R20	1	0.177	0.147374	6.07075	7.543	not collected	not collected	25.23	31.15	0	1.6	276	88.52	0	5.9	Supertant	TCTGGCTACGAC
Cl.102	09:30:00	PW2	3	R20	1	0.376	0.114066	8.78553	21.03	not collected	not collected	19.02	31	0	1.8	302	93.06	0	5.6	Supertant	TCAGGCGTAAAT
Cl.103	09:30:00	ARID	3	R20	1	0.261	0.147374	6.07075	14.13	not collected	not collected	24.98	31	0	1.8	302	93.06	0	5.6	Supertant	TCACGGTGACAT
Cl.104	09:30:00	PW2	6	R20	1	1.13	0.267203	13.0172	19.27	not collected	not collected	21.75	30.35	0	2	287	92.38	0	6.3	Supertant	CAAGGTCACCTC
Cl.105	09:30:00	ARID	6	R20	1	1.713	0.38561	11.2929	7.965	not collected	not collected	26.27	30.35	0	2	287	92.38	0	6.3	Supertant	CTATACGCGAAC
Cl.106	09:30:00	PW2	10	R20	1	0.724	0.184744	8.40482	17.21	not collected	not collected	23.62	7.76	0	1.3	94	62.82	0	5.5	Biomass	GAGGAGTAAAGC
Cl.107	09:30:00	ARID	10	R20	1	0.547	0.148796	4.93929	7.07	not collected	not collected	26.72	7.76	0	1.3	94	62.82	0	5.5	Biomass	GCAGCATGTTAA
Cl.108	09:30:00	ARID	8	R20	1	0.138	0.102692	3.96013	4.968	not collected	not collected	28.24	26.25	0	2	300	85.2	0.51	6.2	Biomass	GTTGGGATCCTC
Cl.109	09:30:00	PW2	8	R20	1	0.514	0.142093	3.04565	19.08	not collected	not collected	23.72	26.25	0	2	300	85.2	0.51	6.2	Biomass	TTCAGCGATGGT
Cl.11	09:30:00	20L_Carboy	missing	R12	missing	missing	missing	missing	missing	not collected	not collected	missing	21.8	19.56	1.7	357	66.65	19.56	5.5	Supertant	CGCGCAAGTATT
Cl.110	09:30:00	PW2	10	R20	1	0.724	0.184744	8.40482	17.21	not collected	not collected	23.62	7.76	0	1.3	94	62.82	0	5.5	Supertant	ACAATCCCGAGT
Cl.111	09:30:00	ARID	10	R20	1	0.547	0.148796	4.93929	7.07	not collected	not collected	26.72	7.76	0	1.3	94	62.82	0	5.5	Supertant	GTTCTTGGAGAC
Cl.112	09:30:00	ARID	8	R20	1	0.138	0.102692	3.96013	4.968	not collected	not collected	28.24	26.25	0	2	300	85.2	0.51	6.2	Supertant	TAGCCCTGATGC
Cl.113	09:30:00	PW2	8	R20	1	0.514	0.142093	3.04565	19.08	not collected	not collected	23.72	26.25	0	2	300	85.2	0.51	6.2	Supertant	TTGTCCCAAGCG
Cl.114	09:30:00	ARID	13	R20	1	0.685	0.233691	0.500456	1.893	not collected	not collected	25.67	16.62	33.78	1.9	42	60.09	34.54	6	Biomass	TTCGTACTTCGT
Cl.115	09:30:00	PW2	13	R20	1	0.486	0.184744	8.40482	9.76	not collected	not collected	22.98	16.62	33.78	1.9	42	60.09	34.54	6	Biomass	CTGCTCAGGCAT
Cl.116	09:30:00	ARID	13	R20	1	0.685	0.233691	0.500456	1.893	not collected	not collected	25.67	16.62	33.78	1.9	42	60.09	34.54	6	Supertant	GACATCTGACAC
Cl.117	09:30:00	PW2	13	R20	1	0.486	0.184744	8.40482	9.76	not collected	not collected	22.98	16.62	33.78	1.9	42	60.09	34.54	6	Supertant	CACAACCACAAC
Cl.118	09:30:00	20L_Carboy	missing	missing	missing	missing	missing	missing	missing	not collected	not collected	missing	28.37	0	1.7	285	83.17	0	4.3	Supertant	GCACCAATCTGC
Cl.119	09:30:00	20L_Carboy	missing	missing	missing	missing	missing	missing	missing	not collected	not collected	missing	28.37	0	1.7	285	83.17	0	4.3	Biomass	ATTAGCAGCGTA
Cl.12	09:30:00	20L_Carboy	missing	R12	missing	missing	missing	missing	missing	not collected	not collected	missing	21.8	19.56	1.7	357	66.65	19.56	5.5	Biomass	ATAGTTAGGGCT
Cl.120	09:30:00	ARID	7	R21	1	0.572	0.153873	1.26852	missing	not collected	not collected	missing	19.03	0.25	2.3	217	73.83	2.28	7.2	Biomass	TCCGATAATCGG
Cl.121	09:30:00	ARID	4	R21	1	0.265	0.102692	0.132138	3.929	not collected	not collected	26.57	27.56	0	2.8	302	84.29	0	6.7	Biomass	CTTTCAGGACCG
Cl.122	09:30:00	ARID	7	R21	1	0.572	0.153873	1.26852	missing	not collected	not collected	missing	19.03	0.25	2.3	217	73.83	2.28	7.2	Supertant	CGTCCTACAGTG
Cl.123	09:30:00	ARID	4	R21	1	0.265	0.102692	0.132138	3.929	not collected	not collected	26.57	27.56	0	2.8	302	84.29	0	6.7	Supertant	GTAACTCAACAG
Cl.124	09:30:00	ARID	13	R21	1	0.179	0.0947711	2.35253	3.949	not collected	not collected	28.9	26.91	0	2.9	295	77.85	0.25	6.6	Supertant	CGTGGAAGACGA
Cl.125	09:30:00	ARID	13	R21	1	0.179	0.0947711	2.35253	3.949	not collected	not collected	28.9	26.91	0	2.9	295	77.85	0.25	6.6	Biomass	GAGAGGGATCAC
Cl.126	09:30:00	ARID	13	R21	1	0.179	0.0947711	2.35253	3.949	not collected	not collected	28.8	26.91	0	2.9	295	77.85	0.25	6.6	Supertant	TCGGCTTGGAAT
Cl.127	09:30:00	ARID	13	R21	1	0.179	0.0947711	2.35253	3.949	not collected	not collected	28.7	26.91	0	2.9	295	77.85	0.25	6.6	Supertant	TGAACAGGTTCA
Cl.128	09:30:00	ARID	9	R21	1	0.143	0.102692	4.08233	4.697	not collected	not collected	28.22	22.93	2.03	1.5	103	67.59	3.04	5.7	Biomass	GAGAGATCGACG
Cl.129	09:30:00	ARID	11	R21	1	0.468	0.132751	3.41348	6.909	not collected	not collected	28.69	23.34	0.25	1.4	67	65.19	2.28	4.4	Biomass	ATACAAACGCAC
Cl.13	09:30:00	20L_Carboy	missing	R12	missing	missing	missing	missing	missing	not collected	not collected	missing	21.8	19.56	1.7	357	66.65	19.56	5.5	Supertant	GTTCAACAGCTG
Cl.130	09:30:00	ARID	9	R21	1	0.143	0.102692	4.08233	4.697	not collected	not collected	28.22	22.93	2.03	1.5	103	67.59	3.04	5.7	Supertant	GATTCACTGTGG
Cl.131	09:30:00	ARID	11	R21	1	0.468	0.132751	3.41348	6.909	not collected	not collected	28.69	23.34	0.25	1.4	67	65.19	2.28	4.4	Supertant	GCTTGCCAATCG
Cl.132	09:30:00	ARID	16	R21	1	0.37	0.100864	0.691921	6.412	not collected	not collected	29.8	27.21	8.13	2.4	292	78.3	8.13	8	Biomass	CTGACACGAATA
Cl.133	09:30:00	ARID	16	R21	1	0.37	0.100864	0.691921	6.412	not collected	not collected	29.8	27.21	8.13	2.4	292	78.3	8.13	8	Supertant	GTTCTAAGGTGA
Cl.134	09:30:00	ARID	0	R23	0	0.116	missing	missing	7.261	not collected	not collected	36.39	23.71	0.51	2.4	84	74.5	0.51	4.7	Supertant	CGTGAATCAACC
Cl.135	09:30:00	ARID	1	R23	0	0.079	missing	missing	8.19	not collected	not collected	35.68	22.09	1.02	3.3	106	71.06	1.53	6.7	Supertant	GAGCTAAGTTAC
Cl.136	09:30:00	ARID	2	R23	0	0.026	missing	missing	8.53	not collected	not collected	31.02	23.7	2.79	1.7	88	69.5	4.32	7.4	Supertant	AGCGATTCCTCG
Cl.137	09:30:00	PW1	0	R23	1	0.158	0.0738518	0.25293	7.567	not collected	not collected	33.54	25.26	0	1	322	75.03	0	3.7	Supertant	CCAACCCAGATC
Cl.138	09:30:00	PW1	1	R23	1	0.178	0.0738518	0.25293	14.67	not collected	not collected	24.28	23.71	0.51	2.4	84	74.5	0.51	4.7	Supertant	GATTGCTACCAG
Cl.139	09:30:00	PW1	2	R23	1	0.583	0.156107	6.09433	23.56	not collected	not collected	25.52	22.09	1.02	3.3	106	71.06	1.53	6.7	Supertant	GGCTCTAACGTA
Cl.14	09:30:00	20L_Carboy	missing	R12	missing	missing	missing	missing	missing	not collected	not collected	missing	21.8	19.56	1.7	357	66.65	19.56	5.5	Biomass	TCAGCAAATGGT
Cl.140	09:30:00	PW1	3	R23	1	0.372	0.113253	8.88474	18.42	not collected	not collected	22.04	23.7	2.79	1.7	88	69.5	4.32	7.4	Supertant	AATCTGCACCGA
Cl.141	09:30:00	PW2	0	R23	0	0.163	0.0730394	0.13559	5.936	not collected	not collected	33.13	25.26	0	1	322	75.03	0	3.7	Supertant	CCAGCCTTCAGA
Cl.142	09:30:00	PW2	1	R23	0	0.174	0.0730394	0.13559	9.63	not collected	not collected	24.59	23.71	0.51	2.4	84	74.5	0.51	4.7	Supertant	CCGTGTTAGACA
Cl.143	09:30:00	PW2	2	R23	0	0.559	0.151233	5.91664	19.02	not collected	not collected	26.28	22.09	1.02	3.3	106	71.06	1.53	6.7	Supertant	ACCTCTATTCGT
Cl.144	09:30:00	PW2	3	R23	0	0.378	0.114472	9.45489	22.09	not collected	not collected	21.83	23.7	2.79	1.7	88	69.5	4.32	7.4	Supertant	GGCAAGGCACAA
Cl.145	09:30:00	ARID	0	R23	0	0.116	missing	missing	7.261	not collected	not collected	36.39	23.71	0.51	2.4	84	74.5	0.51	4.7	Biomass	GCCATTATAGAG
Cl.146	09:30:00	ARID	1	R23	0	0.079	missing	missing	8.19	not collected	not collected	35.68	22.09	1.02	3.3	106	71.06	1.53	6.7	Biomass	TAACCGAACCAC
Cl.147	09:30:00	ARID	2	R23	0	0.026	missing	missing	8.53	not collected	not collected	31.02	23.7	2.79	1.7	88	69.5	4.32	7.4	Biomass	GGTGCGTCACTT
Cl.148	09:30:00	PW1	0	R23	1	0.158	0.0738518	0.25293	7.567	not collected	not collected	33.54	25.26	0	1	322	75.03	0	3.7	Biomass	TGTGCTTGTAGG
Cl.149	09:30:00	PW1	1	R23	1	0.178	0.0738518	0.25293	14.67	not collected	not collected	24.28	23.71	0.51	2.4	84	74.5	0.51	4.7	Biomass	TGACTCTGCGGT
Cl.15	09:30:00	5L_Carboy	missing	R12	missing	missing	missing	missing	missing	not collected	not collected	missing	24.48	0	1.7	296	73.52	0	4.8	Biomass	AGGGACTTCAAT
Cl.150	09:30:00	PW1	2	R23	1	0.583	0.156107	6.09433	23.56	not collected	not collected	25.52	22.09	1.02	3.3	106	71.06	1.53	6.7	Biomass	GTACACTGATAG
Cl.151	09:30:00	PW1	3	R23	1	0.372	0.113253	8.88474	18.42	not collected	not collected	22.04	23.7	2.79	1.7	88	69.5	4.32	7.4	Biomass	TTACATCCCTTG
Cl.152	09:30:00	PW2	0	R23	0	0.163	0.0730394	0.13559	5.936	not collected	not collected	33.13	25.26	0	1	322	75.03	0	3.7	Biomass	GGTGTGAGAAAG
Cl.153	09:30:00	PW2	1	R23	0	0.174	0.0730394	0.13559	9.63	not collected	not collected	24.59	23.71	0.51	2.4	84	74.5	0.51	4.7	Biomass	CTCTTTGTCGAT
Cl.154	09:30:00	PW2	2	R23	0	0.559	0.151233	5.91664	19.02	not collected	not collected	26.28	22.09	1.02	3.3	106	71.06	1.53	6.7	Biomass	GTGAACTGGATT
Cl.155	09:30:00	PW2	3	R23	0	0.378	0.114472	9.45489	22.09	not collected	not collected	21.83	23.7	2.79	1.7	88	69.5	4.32	7.4	Biomass	CCTAACGGTCCA
Cl.156	09:30:00	PW1	4	R23	1	0.456	0.130314	4.30491	17.09	not collected	not collected	21.49	19.07	0	1.2	85	64.86	3.81	6.2	Biomass	TGTAGCCGCTTG
Cl.157	09:30:00	PW2	4	R23	0	0.6	0.15956	11.3773	24.16	not collected	not collected	21.36	19.07	0	1.2	85	64.86	3.81	6.2	Biomass	TACCCGACTAAG
Cl.158	09:30:00	PW1	7	R23	1	0.984	0.23755	9.01981	18.15	not collected	not collected	19.84	24.7	0	1.9	228	72.21	0	4.8	Biomass	CGTAGTACCACA
Cl.159	09:30:00	PW2	7	R23	0	1.304	0.302542	12.0264	20.41	not collected	not collected	20.55	24.7	0	1.9	228	72.21	0	4.8	Biomass	CGGAGAGACATG
Cl.16	09:30:00	ARID	9	R10	0	missing	missing	missing	missing	not collected	not collected	missing	23.1	0.25	1.2	100	59.81	8.88	4.7	Biomass	GAAGTGTATCTG
Cl.160	09:30:00	PW1	9	R23	1	0.48	0.135188	6.45736	20.62	not collected	not collected	22.58	7.26	19.56	2.7	267	47.64	20.32	6.1	Biomass	CCAAAGCCAGTT
Cl.161	09:30:00	PW2	9	R23	0	0.532	0.145749	4.8174	20.69	not collected	not collected	23.18	7.26	19.56	2.7	267	47.64	20.32	6.1	Biomass	TACGATGAGTTG
Cl.162	09:30:00	PW1	4	R23	1	0.456	0.130314	4.30491	17.09	not collected	not collected	21.49	19.07	0	1.2	85	64.86	3.81	6.2	Supertant	GCTTGGTAGGTT
Cl.163	09:30:00	PW2	4	R23	0	0.6	0.15956	11.3773	24.16	not collected	not collected	21.36	19.07	0	1.2	85	64.86	3.81	6.2	Supertant	CCGGAATCCATA
Cl.164	09:30:00	PW1	7	R23	1	0.984	0.23755	9.01981	18.15	not collected	not collected	19.84	24.7	0	1.9	228	72.21	0	4.8	Supertant	ATCGGCTTCCGA
Cl.165	09:30:00	PW2	7	R23	0	1.304	0.302542	12.0264	20.41	not collected	not collected	20.55	24.7	0	1.9	228	72.21	0	4.8	Supertant	CACTAGACCCAC
Cl.166	09:30:00	PW1	9	R23	1	0.48	0.135188	6.45736	20.62	not collected	not collected	22.58	7.26	19.56	2.7	267	47.64	20.32	6.1	Supertant	GGAAAGGAGAAT
Cl.167	09:30:00	PW2	9	R23	0	0.532	0.145749	4.8174	20.69	not collected	not collected	23.18	7.26	19.56	2.7	267	47.64	20.32	6.1	Supertant	GAGTATCTGAGT
Cl.168	09:30:00	PW2	11	R23	0	0.432	0.186978	10.4035	10.84	not collected	not collected	21.69	23.41	0	1.4	290	53.85	19.56	6.1	Biomass	CTCGCTAGATAG
Cl.169	09:30:00	PW2	12	R23	0	0.22	0.186978	10.4035	8.95	not collected	not collected	22.71	23.39	0	0.9	104	69.98	0	4.3	Biomass	CCAGGACAGGAA
Cl.17	09:30:00	ARID	12	R10	0	missing	missing	missing	missing	not collected	not collected	missing	24.34	0	1.4	295	60.43	4.83	5.3	Biomass	TCCTGTGCGAGT
Cl.170	09:30:00	PW1	11	R23	1	0.964	0.233488	15.1184	18.36	not collected	not collected	21.67	23.41	0	1.4	290	53.85	19.56	6.1	Biomass	AAGGGTTAGTCT
Cl.171	09:30:00	PW1	13	R23	1	0.987	0.23816	-3.33118	15.28	not collected	not collected	20.91	23.37	0	1.7	33	70.17	0	4	Biomass	GTGACTAGTGAT
Cl.172	09:30:00	PW1	15	R23	1	1.396	0.321228	17.4759	15.51	not collected	not collected	21.7	19.65	0	2.1	116	58.07	0	5.5	Biomass	GGCCTTCAGTCA
Cl.173	09:30:00	PW2	11	R23	0	0.432	0.186978	10.4035	10.84	not collected	not collected	21.69	23.41	0	1.4	290	53.85	19.56	6.1	Supertant	ACACGTTTGGGT
Cl.174	09:30:00	PW2	12	R23	0	0.22	0.186978	10.4035	8.95	not collected	not collected	22.71	23.39	0	0.9	104	69.98	0	4.3	Supertant	CGAACGTCTATG
Cl.175	09:30:00	PW1	11	R23	1	0.964	0.233488	15.1184	18.36	not collected	not collected	21.67	23.41	0	1.4	290	53.85	19.56	6.1	Supertant	TCATGTGAACGA
Cl.176	09:30:00	PW1	13	R23	1	0.987	0.23816	-3.33118	15.28	not collected	not collected	20.91	23.37	0	1.7	33	70.17	0	4	Supertant	TCTCCGTTCCCT
Cl.177	09:30:00	PW1	15	R23	1	1.396	0.321228	17.4759	15.51	not collected	not collected	21.7	19.65	0	2.1	116	58.07	0	5.5	Supertant	CTGATTACGAGA
Cl.178	09:30:00	PW1	16	R23	1	0.384	0.150217	8.71231	18.16	not collected	not collected	19.78	20.5	0	1.2	119	55.2	0	5	Biomass	TCTGAATGGTAG
Cl.179	09:30:00	PW1	17	R23	1	0.554	0.150217	8.71231	19.44	not collected	not collected	16.55	22.75	0	1.1	337	62.9	0	4.4	Biomass	CATCGTTGGTCG
Cl.18	09:30:00	PW1	0	R11	0	0.053	missing	missing	8.67	not collected	not collected	31.96	20.24	0	1.8	290	59.97	0	6.5	Biomass	CCAACGTAACCA
Cl.180	09:30:00	PW1	19	R23	1	0.804	0.200992	5.90323	17.72	not collected	not collected	17.45	23.75	0	0.8	103	70.1	0	2.9	Biomass	TAGATCCTCGGA
Cl.181	09:30:00	PW1	21	R23	1	0.944	0.229426	-7.37984	16.78	not collected	not collected	20.98	17.51	0	2.2	305	1040.52	0	1002.2	Biomass	TCGGACAGTGTT
Cl.182	09:30:00	ARID	0	R24	1	0.207	0.104723	0.704501	8.85	not collected	not collected	39.17	20.5	0	1.2	119	55.2	0	5	Biomass	TGATGTGCTAAG
Cl.183	09:30:00	ARID	1	R24	1	0.271	0.104723	0.704501	11.16	not collected	not collected	23.03	22.75	0	1.1	337	62.9	0	4.4	Biomass	CAGTAAATCGCA
Cl.184	09:30:00	ARID	3	R24	1	0.387	0.104723	0.704501	11.86	not collected	not collected	23.85	23.75	0	0.8	103	70.1	0	2.9	Biomass	CAAGTTTCCGCG
Cl.185	09:30:00	ARID	5	R24	1	0.33	0.104723	0.704501	5.723	not collected	not collected	25.58	17.51	0	2.2	305	1040.52	0	1002.2	Biomass	ACATCGTTGACG
Cl.186	09:30:00	PW1	16	R23	1	0.384	0.150217	8.71231	18.16	not collected	not collected	19.78	20.5	0	1.2	119	55.2	0	5	Supertant	ACGAAAGAGCAG
Cl.187	09:30:00	PW1	17	R23	1	0.554	0.150217	8.71231	19.44	not collected	not collected	16.55	22.75	0	1.1	337	62.9	0	4.4	Supertant	TGATGAACCCGT
Cl.188	09:30:00	PW1	19	R23	1	0.804	0.200992	5.90323	17.72	not collected	not collected	17.45	23.75	0	0.8	103	70.1	0	2.9	Supertant	GCTCTTATGCTT
Cl.189	09:30:00	PW1	21	R23	1	0.944	0.229426	-7.37984	16.78	not collected	not collected	20.98	17.51	0	2.2	305	1040.52	0	1002.2	Supertant	CGACCTCGCATA
Cl.19	09:30:00	PW1	6	R11	0	1.5675	missing	missing	16.36	not collected	not collected	24.88	24.34	0	1.4	295	60.43	4.83	5.3	Biomass	AAGGTGGACAAG
Cl.190	09:30:00	ARID	0	R24	1	0.207	0.104723	0.704501	8.85	not collected	not collected	39.17	20.5	0	1.2	119	55.2	0	5	Supertant	CTAATTCTCTGC
Cl.191	09:30:00	ARID	1	R24	1	0.271	0.104723	0.704501	11.16	not collected	not collected	23.03	22.75	0	1.1	337	62.9	0	4.4	Supertant	GGAAGTGGCCAA
Cl.192	09:30:00	ARID	3	R24	1	0.387	0.104723	0.704501	11.86	not collected	not collected	23.85	23.75	0	0.8	103	70.1	0	2.9	Supertant	GATAATGTGCAC
Cl.193	09:30:00	ARID	5	R24	1	0.33	0.104723	0.704501	5.723	not collected	not collected	25.58	17.51	0	2.2	305	1040.52	0	1002.2	Supertant	TACTACGTGGCC
Cl.194	09:30:00	PW1	23	R23	1	1.238	0.289138	-0.409991	18.17	not collected	not collected	27.61	19.72	0	1.4	213	51.17	0	5.1	Biomass	GGCCAGTTCCTA
Cl.195	09:30:00	PW1	23	R23	1	1.238	0.289138	-0.409991	18.17	not collected	not collected	27.61	19.72	0	1.4	213	51.17	0	5.1	Supertant	GATGTTCGCTAG
Cl.196	09:30:00	PW1	10	R23	1	0.669	0.173574	9.68604	20.34	not collected	not collected	22.62	23.18	0	2	288	46.12	20.32	6.2	Biomass	CTATCTCCTGTC
Cl.197	09:30:00	PW2	10	R23	0	0.735	0.186978	10.4035	19.27	not collected	not collected	22.41	23.18	0	2	288	46.12	20.32	6.2	Biomass	ACTCACAGGAAT
Cl.198	09:30:00	PW1	10	R23	1	0.669	0.173574	9.68604	20.34	not collected	not collected	22.62	23.18	0	2	288	46.12	20.32	6.2	Supertant	ATGATGAGCCTC
Cl.199	09:30:00	PW2	10	R23	0	0.735	0.186978	10.4035	19.27	not collected	not collected	22.41	23.18	0	2	288	46.12	20.32	6.2	Supertant	GTCGACAGAGGA
Cl.2	09:30:00	ARID	0	R10	0	0.0565	missing	missing	7.162	not collected	not collected	36.86	23.62	0	2.1	301	71.27	0	6.7	Biomass	CCAAATGATGAC
Cl.20	09:30:00	PW1	8	R11	0	1.59	missing	missing	45.38	not collected	not collected	23.74	24.48	0	1.7	296	73.52	0	4.8	Biomass	CAATTGCGTGCA
Cl.200	09:30:00	ARID	7	R24	1	1.202	0.281826	13.9307	9.93	not collected	not collected	32.49	19.72	0	1.4	213	51.17	0	5.1	Biomass	TGTCGCAAATAG
Cl.201	09:30:00	ARID	9	R24	1	0.223	0.0829913	-1.29159	9.37	not collected	not collected	22.45	13.93	0	1.7	295	55.73	0	5	Biomass	CATCCCTCTACT
Cl.202	09:30:00	ARID	7	R24	1	1.202	0.281826	13.9307	9.93	not collected	not collected	32.49	19.72	0	1.4	213	51.17	0	5.1	Supertant	TATACCGCTGCG
Cl.203	09:30:00	ARID	9	R24	1	0.223	0.0829913	-1.29159	9.37	not collected	not collected	22.45	13.93	0	1.7	295	55.73	0	5	Supertant	AGTTGAGGCATT
Cl.204	09:30:00	PW1	1	R25	1	0.208	0.0799448	1.85996	16.4	not collected	not collected	15.69	13.93	0	1.7	295	55.73	0	5	Biomass	ACAATAGACACC
Cl.205	09:30:00	PW2	1	R25	0	0.257	0.0898967	2.69994	13.61	not collected	not collected	16.03	13.93	0	1.7	295	55.73	0	5	Biomass	CGGTCAATTGAC
Cl.206	09:30:00	PW1	1	R25	1	0.208	0.0799448	1.85996	16.4	not collected	not collected	15.69	13.93	0	1.7	295	55.73	0	5	Supertant	GTGGAGTCTCAT
Cl.207	09:30:00	PW2	1	R25	0	0.257	0.0898967	2.69994	13.61	not collected	not collected	16.03	13.93	0	1.7	295	55.73	0	5	Supertant	GCTCGAAGATTC
Cl.208	09:30:00	ARID	28	R24	1	1.306	0.302949	-8.07241	9.13	not collected	not collected	20.94	18.57	0	1.1	80	57.95	0	3.8	Biomass	AGGCTTACGTGT
Cl.209	09:30:00	ARID	30	R24	1	0.194	0.0771014	1.08401	10.16	not collected	not collected	20.29	19.47	0	0.7	89	57.94	0.25	2.9	Biomass	TCTCTACCACTC
Cl.21	09:30:00	PW2	0	R11	0	0.056	missing	missing	12.7	not collected	not collected	31.39	20.24	0	1.8	290	59.97	0	6.5	Biomass	ACCAGCTCAGAT
Cl.210	09:30:00	ARID	32	R24	1	0.563	0.152045	-0.299832	9.2	not collected	not collected	20.52	19.18	0	1.3	72	57.83	0	3.3	Biomass	ACTTCCAACTTC
Cl.211	09:30:00	ARID	34	R24	1	1.07	0.316353	12.4546	11.37	not collected	not collected	20.31	18.6	0	1.3	31	57.08	0	4.1	Biomass	CTCACCTAGGAA
Cl.212	09:30:00	PW1	20	R25	1	1.436	0.329352	-3.84367	17.67	not collected	not collected	12.58	18.57	0	1.1	80	57.95	0	3.8	Biomass	GTGTTGTCGTGC
Cl.213	09:30:00	PW1	22	R25	1	0.607	0.160982	0.307493	18.1	not collected	not collected	14.09	19.47	0	0.7	89	57.94	0.25	2.9	Biomass	CCACAGATCGAT
Cl.214	09:30:00	PW1	24	R25	1	0.884	0.21724	8.71231	17.42	not collected	not collected	14.62	19.18	0	1.3	72	57.83	0	3.3	Biomass	TATCGACACAAG
Cl.215	09:30:00	PW1	26	R25	1	0.864	0.213178	2.3062	18.02	not collected	not collected	15.01	18.6	0	1.3	31	57.08	0	4.1	Biomass	GATTCCGGCTCA
Cl.216	09:30:00	ARID	28	R24	1	1.306	0.302949	-8.07241	9.13	not collected	not collected	20.94	18.57	0	1.1	80	57.95	0	3.8	Supertant	CGTAATTGCCGC
Cl.217	09:30:00	ARID	30	R24	1	0.194	0.0771014	1.08401	10.16	not collected	not collected	20.29	19.47	0	0.7	89	57.94	0.25	2.9	Supertant	GGTGACTAGTTC
Cl.218	09:30:00	ARID	32	R24	1	0.563	0.152045	-0.299832	9.2	not collected	not collected	20.52	19.18	0	1.3	72	57.83	0	3.3	Supertant	ATGGGTTCCGTC
Cl.219	09:30:00	ARID	34	R24	1	1.07	0.316353	12.4546	11.37	not collected	not collected	20.31	18.6	0	1.3	31	57.08	0	4.1	Supertant	TAGGCATGCTTG
Cl.22	09:30:00	PW2	3	R11	0	0.502	missing	missing	6.581	not collected	not collected	24.71	23.1	0.25	1.2	100	59.81	8.88	4.7	Biomass	ACGGTACCCTAC
Cl.220	09:30:00	PW1	20	R25	1	1.436	0.329352	-3.84367	17.67	not collected	not collected	12.58	18.57	0	1.1	80	57.95	0	3.8	Supertant	AACTAGTTCAGG
Cl.221	09:30:00	PW1	22	R25	1	0.607	0.160982	0.307493	18.1	not collected	not collected	14.09	19.47	0	0.7	89	57.94	0.25	2.9	Supertant	ATTCTGCCGAAG
Cl.222	09:30:00	PW1	24	R25	1	0.884	0.21724	8.71231	17.42	not collected	not collected	14.62	19.18	0	1.3	72	57.83	0	3.3	Supertant	AGCATGTCCCGT
Cl.223	09:30:00	PW1	26	R25	1	0.864	0.213178	2.3062	18.02	not collected	not collected	15.01	18.6	0	1.3	31	57.08	0	4.1	Supertant	GTACGATATGAC
Cl.224	09:30:00	ARID	35	R24	1	1.772	0.397593	9.22561	10.68	not collected	not collected	19.78	18.05	0	1.6	286	55.95	0	4.4	Biomass	GTGGTGGTTTCC
Cl.225	09:30:00	ARID	35	R24	1	1.772	0.397593	9.22561	10.68	not collected	not collected	19.78	18.05	0	1.6	286	55.95	0	4.4	Supertant	TAGTATGCGCAA
Cl.226	09:30:00	ARID	36	R24	1	0.436	0.126252	-0.685331	10.85	not collected	not collected	18.16	18.31	0	2.5	92	54.96	0	5.4	Biomass	TGCGCTGAATGT
Cl.227	09:30:00	ARID	38	R24	1	1.036	0.248112	8.09548	11.71	not collected	not collected	19.39	15.86	0	1.2	46	52.09	0	5.5	Biomass	ATGGCTGTCAGT
Cl.228	09:30:00	ARID	40	R24	1	1.496	0.341538	3.41348	11.01	not collected	not collected	21.17	12.42	2.03	1.5	72	43.64	2.28	4.1	Biomass	GTTCTCTTCTCG
Cl.229	09:30:00	ARID	36	R24	1	0.436	0.126252	-0.685331	10.85	not collected	not collected	18.16	18.31	0	2.5	92	54.96	0	5.4	Supertant	CGTAAGATGCCT
Cl.23	09:30:00	PW2	6	R11	0	0.3985	missing	missing	10.99	not collected	not collected	21.92	24.34	0	1.4	295	60.43	4.83	5.3	Biomass	TCATAGGGTAGT
Cl.230	09:30:00	ARID	38	R24	1	1.036	0.248112	8.09548	11.71	not collected	not collected	19.39	15.86	0	1.2	46	52.09	0	5.5	Supertant	GCGTTCTAGCTG
Cl.231	09:30:00	ARID	40	R24	1	1.496	0.341538	3.41348	11.01	not collected	not collected	21.17	12.42	2.03	1.5	72	43.64	2.28	4.1	Supertant	GTTGTTCTGGGA
Cl.232	09:30:00	ARID	42	R24	1	1.02	0.244862	10.9554	11.14	not collected	not collected	22.21	17.3	0	0.7	86	46.84	2.03	2.9	Biomass	GGACTTCCAGCT
Cl.233	09:30:00	ARID	44	R24	1	2.02	0.447962	15.0378	9.27	not collected	not collected	22.13	13.21	0	1.2	149	46.88	0	3.1	Biomass	CTCACAACCGTG
Cl.234	09:30:00	ARID	46	R24	1	2.292	0.503205	6.31268	10.01	not collected	not collected	21.29	14.33	0	1.3	150	44.29	0	3.3	Biomass	CTGCTATTCCTC
Cl.235	09:30:00	ARID	48	R24	1	1.16	0.273296	8.85659	10.35	not collected	not collected	18.84	16.25	0	1.4	300	45.08	0	4.5	Biomass	ATGTCACCGCTG
Cl.236	09:30:00	ARID	42	R24	1	1.02	0.244862	10.9554	11.14	not collected	not collected	22.21	17.3	0	0.7	86	46.84	2.03	2.9	Supertant	TGTAACGCCGAT
Cl.237	09:30:00	ARID	44	R24	1	2.02	0.447962	15.0378	9.27	not collected	not collected	22.13	13.21	0	1.2	149	46.88	0	3.1	Supertant	AGCAGAACATCT
Cl.238	09:30:00	ARID	46	R24	1	2.292	0.503205	6.31268	10.01	not collected	not collected	21.29	14.33	0	1.3	150	44.29	0	3.3	Supertant	TGGAGTAGGTGG
Cl.239	09:30:00	ARID	48	R24	1	1.16	0.273296	8.85659	10.35	not collected	not collected	18.84	16.25	0	1.4	300	45.08	0	4.5	Supertant	TTGGCTCTATTC
Cl.24	09:30:00	MR7	missing	p13	missing	missing	missing	missing	missing	not collected	not collected	missing	24.44	0	2	238	67.02	0	5	Biomass	ATGGAGTTGTTG
Cl.240	09:30:00	ARID	8	R24	1	1.98	0.439838	20.0303	0.408	not collected	not collected	26.5	22.08	0	1.9	277	55.74	0	4.8	Biomass	GATCCCACGTAC
Cl.241	09:30:00	ARID	11	R24	1	0.766	0.193275	5.90439	1.388	not collected	not collected	22.02	22.05	0	1.2	76	58.1	0	4.5	Biomass	TACCGCTTCTTC
Cl.242	09:30:00	ARID	12	R24	1	0.919	0.224349	3.5288	8.42	not collected	not collected	18.34	8.69	0	5.5	89	52.86	0	8.3	Biomass	TGTGCGATAACA
Cl.243	09:30:00	ARID	13	R24	1	1.396	0.321228	10.777	4.643	not collected	not collected	23.31	16.89	2.79	3.4	102	47.63	2.79	10.1	Biomass	GATTATCGACGA
Cl.244	09:30:00	PW1	0	R25	1	0.177	0.0799448	1.85996	14.99	not collected	not collected	30.64	22.08	0	1.9	277	55.74	0	4.8	Biomass	GCCTAGCCCAAT
Cl.245	09:30:00	PW1	3	R25	1	0.506	0.140469	7.53359	14.4	not collected	not collected	16.92	22.05	0	1.2	76	58.1	0	4.5	Biomass	GATGTATGTGGT
Cl.246	09:30:00	PW1	4	R25	1	0.318	0.102286	-9.63479	14.43	not collected	not collected	14.77	8.69	0	5.5	89	52.86	0	8.3	Biomass	ACTCCTTGTGTT
Cl.247	09:30:00	PW1	5	R25	1	0.564	0.152248	12.3499	15.67	not collected	not collected	18.59	16.89	2.79	3.4	102	47.63	2.79	10.1	Biomass	GTCACGGACATT
Cl.248	09:30:00	PW2	0	R25	0	0.212	0.0898967	2.69994	2.896	not collected	not collected	23.92	22.08	0	1.9	277	55.74	0	4.8	Biomass	GCGAGCGAAGTA
Cl.249	09:30:00	PW2	3	R25	0	0.568	0.153061	9.5323	21.71	not collected	not collected	16.56	22.05	0	1.2	76	58.1	0	4.5	Biomass	ATCTACCGAAGC
Cl.25	09:30:00	MR7	missing	p11	missing	missing	missing	missing	missing	not collected	not collected	missing	7.8	0	1.8	266	60.13	0	5.1	Biomass	CGTATCTCAGGA
Cl.250	09:30:00	PW2	4	R25	0	0.362	0.111222	-10.5573	18.27	not collected	not collected	14.92	8.69	0	5.5	89	52.86	0	8.3	Biomass	ACTTGGTGTAAG
Cl.251	09:30:00	PW2	5	R25	0	0.418	0.122596	2.81137	19.4	not collected	not collected	18.65	16.89	2.79	3.4	102	47.63	2.79	10.1	Biomass	TCTTGGAGGTCA
Cl.252	09:30:00	ARID	8	R24	1	1.98	0.439838	20.0303	0.408	not collected	not collected	26.5	22.08	0	1.9	277	55.74	0	4.8	Supertant	TCACCTCCTTGT
Cl.253	09:30:00	ARID	11	R24	1	0.766	0.193275	5.90439	1.388	not collected	not collected	22.02	22.05	0	1.2	76	58.1	0	4.5	Supertant	GCACACCTGATA
Cl.254	09:30:00	ARID	12	R24	1	0.919	0.224349	3.5288	8.42	not collected	not collected	18.34	8.69	0	5.5	89	52.86	0	8.3	Supertant	GCGACAATTACA
Cl.255	09:30:00	ARID	13	R24	1	1.396	0.321228	10.777	4.643	not collected	not collected	23.31	16.89	2.79	3.4	102	47.63	2.79	10.1	Supertant	TCATGCTCCATT
Cl.256	09:30:00	PW1	0	R25	1	0.177	0.0799448	1.85996	14.99	not collected	not collected	30.64	22.08	0	1.9	277	55.74	0	4.8	Supertant	AGCTGTCAAGCT
Cl.257	09:30:00	PW1	3	R25	1	0.506	0.140469	7.53359	14.4	not collected	not collected	16.92	22.05	0	1.2	76	58.1	0	4.5	Supertant	GAGAGCAACAGA
Cl.258	09:30:00	PW1	4	R25	1	0.318	0.102286	-9.63479	14.43	not collected	not collected	14.77	8.69	0	5.5	89	52.86	0	8.3	Supertant	TACTCGGGAACT
Cl.259	09:30:00	PW1	5	R25	1	0.564	0.152248	12.3499	15.67	not collected	not collected	18.59	16.89	2.79	3.4	102	47.63	2.79	10.1	Supertant	CGTGCTTAGGCT
Cl.26	09:30:00	MR7	missing	p17	missing	missing	missing	missing	missing	not collected	not collected	missing	27.17	0	3.3	315	77.44	0	6.7	Biomass	TAGTTCGGTGAC
Cl.260	09:30:00	PW2	0	R25	0	0.212	0.0898967	2.69994	2.896	not collected	not collected	23.92	22.08	0	1.9	277	55.74	0	4.8	Supertant	TACCGAAGGTAT
Cl.261	09:30:00	PW2	3	R25	0	0.568	0.153061	9.5323	21.71	not collected	not collected	16.56	22.05	0	1.2	76	58.1	0	4.5	Supertant	CACTCATCATTC
Cl.262	09:30:00	PW2	4	R25	0	0.362	0.111222	-10.5573	18.27	not collected	not collected	14.92	8.69	0	5.5	89	52.86	0	8.3	Supertant	GTATTTCGGACG
Cl.263	09:30:00	PW2	5	R25	0	0.418	0.122596	2.81137	19.4	not collected	not collected	18.65	16.89	2.79	3.4	102	47.63	2.79	10.1	Supertant	TATCTATCCTGC
Cl.264	09:30:00	ARID	15	R24	1	0.349	0.108582	-0.0293913	11.23	not collected	not collected	25.34	17.38	1.02	1.5	22	48.4	4.32	6.4	Biomass	TTGCCAAGAGTC
Cl.265	09:30:00	PW1	7	R25	1	0.738	0.187588	12.556	17.95	not collected	not collected	20.09	17.38	1.02	1.5	22	48.4	4.32	6.4	Biomass	AGTAGCGGAAGA
Cl.266	09:30:00	PW2	7	R25	0	0.874	0.215209	13.2418	19.57	not collected	not collected	20.09	17.38	1.02	1.5	22	48.4	4.32	6.4	Biomass	GCAATTAGGTAC
Cl.267	09:30:00	ARID	17	R24	1	1.108	0.262735	12.5007	11.73	not collected	not collected	23.48	20.88	0	0.8	35	55.68	1.02	3.5	Biomass	CATACCGTGAGT
Cl.268	09:30:00	PW1	9	R25	1	1.052	0.251361	13.6322	16.86	not collected	not collected	17.66	20.88	0	0.8	35	55.68	1.02	3.5	Biomass	ATGTGTGTAGAC
Cl.269	09:30:00	PW2	9	R25	0	1.216	0.28467	17.3734	18.16	not collected	not collected	17.66	20.88	0	0.8	35	55.68	1.02	3.5	Biomass	CCTGCGAAGTAT
Cl.27	09:30:00	MR7	missing	p32	missing	missing	missing	missing	missing	not collected	not collected	missing	27.49	0	2.1	232	83.33	0	5.8	Biomass	CCATGGCTGTGT
Cl.270	09:30:00	ARID	19	R24	1	1.44	0.330164	0.461281	7.939	not collected	not collected	20.09	20.97	0	2.2	283	53.85	1.52	4.3	Biomass	TTCTCTCGACAT
Cl.271	09:30:00	PW1	11	R25	1	1.182	0.277764	2.2037	17.84	not collected	not collected	12.69	20.97	0	2.2	283	53.85	1.52	4.3	Biomass	GCTCTCCGTAGA
Cl.272	09:30:00	PW2	11	R25	0	1.282	0.298074	11.0185	17.62	not collected	not collected	12.5	20.97	0	2.2	283	53.85	1.52	4.3	Biomass	GTTAAGCTGACC
Cl.273	09:30:00	ARID	20	R24	1	0.755	0.0811634	-14.1383	2.815	not collected	not collected	20.36	21.17	0	1.1	4	54.14	1.52	4.6	Biomass	ATGCCATGCCGT
Cl.274	09:30:00	PW1	12	R25	1	1.037	0.291575	3.34553	16.98	not collected	not collected	13.22	21.17	0	1.1	4	54.14	1.52	4.6	Biomass	GACATTGTCACG
Cl.275	09:30:00	PW2	12	R25	0	0.8	0.230239	-16.4324	13.45	not collected	not collected	13.28	21.17	0	1.1	4	54.14	1.52	4.6	Biomass	GCCAACAACCAT
Cl.276	09:30:00	ARID	15	R24	1	0.349	0.108582	-0.0293913	11.23	not collected	not collected	25.34	17.38	1.02	1.5	22	48.4	4.32	6.4	Supertant	ATCAGTACTAGG
Cl.277	09:30:00	PW1	7	R25	1	0.738	0.187588	12.556	17.95	not collected	not collected	20.09	17.38	1.02	1.5	22	48.4	4.32	6.4	Supertant	TCCTCGAGCGAT
Cl.278	09:30:00	PW2	7	R25	0	0.874	0.215209	13.2418	19.57	not collected	not collected	20.09	17.38	1.02	1.5	22	48.4	4.32	6.4	Supertant	ACCCAAGCGTTA
Cl.279	09:30:00	ARID	17	R24	1	1.108	0.262735	12.5007	11.73	not collected	not collected	23.48	20.88	0	0.8	35	55.68	1.02	3.5	Supertant	TGCAGCAAGATT
Cl.28	09:30:00	MR8	missing	p22	missing	missing	missing	missing	missing	not collected	not collected	missing	24.44	0	2	238	67.02	0	5	Biomass	CTAGTCGCTGGT
Cl.280	09:30:00	PW1	9	R25	1	1.052	0.251361	13.6322	16.86	not collected	not collected	17.66	20.88	0	0.8	35	55.68	1.02	3.5	Supertant	AGCAACATTGCA
Cl.281	09:30:00	PW2	9	R25	0	1.216	0.28467	17.3734	18.16	not collected	not collected	17.66	20.88	0	0.8	35	55.68	1.02	3.5	Supertant	GATGTGGTGTTA
Cl.282	09:30:00	ARID	19	R24	1	1.44	0.330164	0.461281	7.939	not collected	not collected	20.09	20.97	0	2.2	283	53.85	1.52	4.3	Supertant	CAGAAATGTGTC
Cl.283	09:30:00	PW1	11	R25	1	1.182	0.277764	2.2037	17.84	not collected	not collected	12.69	20.97	0	2.2	283	53.85	1.52	4.3	Supertant	GTAGAGGTAGAG
Cl.284	09:30:00	PW2	11	R25	0	1.282	0.298074	11.0185	17.62	not collected	not collected	12.5	20.97	0	2.2	283	53.85	1.52	4.3	Supertant	CGTGATCCGCTA
Cl.285	09:30:00	ARID	20	R24	1	0.755	0.0811634	-14.1383	2.815	not collected	not collected	20.36	21.17	0	1.1	4	54.14	1.52	4.6	Supertant	GGTTATTTGGCG
Cl.286	09:30:00	PW1	12	R25	1	1.037	0.291575	3.34553	16.98	not collected	not collected	13.22	21.17	0	1.1	4	54.14	1.52	4.6	Supertant	GGATCGTAATAC
Cl.287	09:30:00	PW2	12	R25	0	0.8	0.230239	-16.4324	13.45	not collected	not collected	13.28	21.17	0	1.1	4	54.14	1.52	4.6	Supertant	GCATAGCATCAA
Cl.288	09:30:00	ARID	22	R24	1	0.167	0.0716177	-1.08401	7.67	not collected	not collected	20.78	17.89	0	1.1	15	59.85	0	3.4	Biomass	GTGTTAGATGTG
Cl.289	09:30:00	PW1	14	R25	1	1.34	0.309854	3.58742	15.28	not collected	not collected	15.16	17.89	0	1.1	15	59.85	0	3.4	Biomass	CTCTGAGGTAAC
Cl.29	09:30:00	MR8	missing	p14	missing	missing	missing	missing	missing	not collected	not collected	missing	7.8	0	1.8	266	60.13	0	5.1	Biomass	TCCAAGCGTCAC
Cl.290	09:30:00	PW2	14	R25	0	0.558	0.15103	-12.4022	9.46	not collected	not collected	15.16	17.89	0	1.1	15	59.85	0	3.4	Biomass	ATTTGCTTTGCC
Cl.291	09:30:00	ARID	24	R24	1	0.513	0.14189	5.4783	10.2	not collected	not collected	23.24	18.68	0	2.6	113	56.6	3.81	5.7	Biomass	TACTGGTAAGAC
Cl.292	09:30:00	PW1	16	R25	1	1.14	0.321024	3.09395	16.79	not collected	not collected	18.55	18.68	0	2.6	113	56.6	3.81	5.7	Biomass	TTGAGAAGCACT
Cl.293	09:30:00	PW2	16	R25	0	0.349	0.108582	-3.29684	11.38	not collected	not collected	20.16	18.68	0	2.6	113	56.6	3.81	5.7	Biomass	ATAACGGTGTAC
Cl.294	09:30:00	ARID	26	R24	1	1.086	0.306604	11.4203	9.95	not collected	not collected	21.6	19.65	0	1.3	1	56.97	0	5.1	Biomass	TCCCGTAGCATG
Cl.295	09:30:00	PW1	18	R25	1	1.476	0.337476	1.39829	17.26	not collected	not collected	15.88	19.65	0	1.3	1	56.97	0	5.1	Biomass	CAGATGTCGCTA
Cl.296	09:30:00	ARID	22	R24	1	0.167	0.0716177	-1.08401	7.67	not collected	not collected	20.78	17.89	0	1.1	15	59.85	0	3.4	Supertant	TGAGCAACATAC
Cl.297	09:30:00	PW1	14	R25	1	1.34	0.309854	3.58742	15.28	not collected	not collected	15.16	17.89	0	1.1	15	59.85	0	3.4	Supertant	GGTTCATGAACA
Cl.298	09:30:00	PW2	14	R25	0	0.558	0.15103	-12.4022	9.46	not collected	not collected	15.16	17.89	0	1.1	15	59.85	0	3.4	Supertant	GAGCGAGTTAGG
Cl.299	09:30:00	ARID	24	R24	1	0.513	0.14189	5.4783	10.2	not collected	not collected	23.24	18.68	0	2.6	113	56.6	3.81	5.7	Supertant	GCTCAATCAGAA
Cl.3	09:30:00	ARID	7	R10	0	0.9735	missing	missing	18.8	not collected	not collected	28.09	20.24	0	1.8	290	59.97	0	6.5	Biomass	GCAGGTAACATT
Cl.30	09:30:00	MR8	missing	p37	missing	missing	missing	missing	missing	not collected	not collected	missing	27.17	0	3.3	315	77.44	0	6.7	Biomass	GCTTCATTTCTG
Cl.300	09:30:00	PW1	16	R25	1	1.14	0.321024	3.09395	16.79	not collected	not collected	18.55	18.68	0	2.6	113	56.6	3.81	5.7	Supertant	GACCATGTAGTA
Cl.301	09:30:00	PW2	16	R25	0	0.349	0.108582	-3.29684	11.38	not collected	not collected	20.16	18.68	0	2.6	113	56.6	3.81	5.7	Supertant	CACACGCCTGAT
Cl.302	09:30:00	ARID	26	R24	1	1.086	0.306604	11.4203	9.95	not collected	not collected	21.6	19.65	0	1.3	1	56.97	0	5.1	Supertant	TCTTCGCAGCAG
Cl.303	09:30:00	PW1	18	R25	1	1.476	0.337476	1.39829	17.26	not collected	not collected	15.88	19.65	0	1.3	1	56.97	0	5.1	Supertant	TCTCATGTGGAG
Cl.304	09:30:00	500mL_Flask	missing	missing	missing	missing	missing	missing	missing	not collected	not collected	missing	15.36	0.25	1.4	316	49.14	0.25	4.4	Supertant	TTCCATCATGTC
Cl.305	09:30:00	500mL_Flask	missing	missing	missing	missing	missing	missing	missing	not collected	not collected	missing	15.36	0.25	1.4	316	49.14	0.25	4.4	Biomass	GTCCTACACAGC
Cl.306	09:30:00	PW2	18	R27	0	0.572	0.153873	-4.61868	21.45	not collected	not collected	10.93	14.63	0	1.7	105	43.98	0	5.2	Supertant	GAGGTGGGAGTT
Cl.307	09:30:00	ARID	67	R24	1	0.179	0.0677588	-0.714985	0.868	not collected	not collected	19.3	8.66	0	1.8	347	38.08	0	4.4	Supertant	TGGCCTAGTCAA
Cl.308	09:30:00	PW1	18	R27	1	0.782	0.196524	4.86811	17.72	not collected	not collected	9.37	8.67	0.76	2.6	272	31.96	0.76	6.1	Supertant	TCCTTCCCTGCT
Cl.309	09:30:00	PW2	22	R27	0	0.423	0.123611	-0.256244	22.75	not collected	not collected	9.37	8.67	0.76	2.6	272	31.96	0.76	6.1	Supertant	CTCACTGCTTCT
Cl.31	09:30:00	MR8	missing	p21	missing	missing	missing	missing	missing	not collected	not collected	missing	27.49	0	2.1	232	83.33	0	5.8	Biomass	AACTTGGCCGTA
Cl.310	09:30:00	PW1	22	R27	1	0.848	0.216834	0.347046	16.11	not collected	not collected	8.18	12.23	0	1.7	106	41.16	0	4.1	Supertant	TAGGAGAGACAG
Cl.311	09:30:00	PW2	24	R27	0	0.423	0.119549	-0.326632	23.74	not collected	not collected	8.26	12.23	0	1.7	106	41.16	0	4.1	Supertant	TGTTCCTCTCAC
Cl.312	09:30:00	PW1	24	R27	1	0.882	0.216834	0.347046	14.32	not collected	not collected	5.781	11.87	2.54	3.4	276	31.16	2.54	6.5	Supertant	GCGTTAACCCAA
Cl.313	09:30:00	PW2	26	R27	0	0.403	0.119549	-0.326632	23.06	not collected	not collected	5.845	11.87	2.54	3.4	276	31.16	2.54	6.5	Supertant	CCACACGTTTGG
Cl.314	09:30:00	PW1	26	R27	1	0.898	0.220084	1.01441	20.05	not collected	not collected	0.415	13.95	0	3	286	39.07	2.79	7.9	Supertant	ACAGCATAGCTC
Cl.315	09:30:00	ARID	64	R24	1	0.496	0.138438	-4.52055	6.36	not collected	not collected	13.45	14.56	0	2.6	294	40.2	0	5	Biomass	AATGTGGCTCAC
Cl.316	09:30:00	PW1	0	R26	1	0.134	0.0643061	-0.186831	8.69	not collected	not collected	23.91	18.05	0	1.6	286	55.95	0	4.4	Biomass	GAGTTCCATTGG
Cl.317	09:30:00	PW1	14	R27	1	0.7	0.17987	4.7149	18.22	not collected	not collected	4.744	14.56	0	2.6	294	40.2	0	5	Biomass	TCTGATCGAGGT
Cl.318	09:30:00	PW2	16	R27	0	0.704	0.180682	3.38243	25.05	not collected	not collected	4.72	14.56	0	2.6	294	40.2	0	5	Biomass	CAAGTGAAGGGA
Cl.319	09:30:00	ARID	66	R24	1	0.179	0.0740549	-3.85169	1.638	not collected	not collected	18.08	14.63	0	1.7	105	43.98	0	5.2	Biomass	TGCCCATCAGGT
Cl.32	09:30:00	MR8	missing	p31	missing	missing	missing	missing	missing	not collected	not collected	missing	27.84	0	1.9	151	82.26	0	5.1	Biomass	CATACGATACAG
Cl.320	09:30:00	PW1	16	R27	1	0.686	0.177027	-1.20487	16.32	not collected	not collected	10.83	14.63	0	1.7	105	43.98	0	5.2	Biomass	AGGTTGCTGTAA
Cl.321	09:30:00	PW2	18	R27	0	0.572	0.153873	-4.61868	21.45	not collected	not collected	10.93	14.63	0	1.7	105	43.98	0	5.2	Biomass	TAAGTACTGCAG
Cl.322	09:30:00	ARID	67	R24	1	0.179	0.0677588	-0.714985	0.868	not collected	not collected	19.3	8.66	0	1.8	347	38.08	0	4.4	Biomass	GCCGATTGTAAC
Cl.323	09:30:00	PW1	18	R27	1	0.782	0.196524	4.86811	17.72	not collected	not collected	9.37	8.67	0.76	2.6	272	31.96	0.76	6.1	Biomass	CGGTGGAAGCAA
Cl.324	09:30:00	PW2	22	R27	0	0.423	0.123611	-0.256244	22.75	not collected	not collected	9.37	8.67	0.76	2.6	272	31.96	0.76	6.1	Biomass	GTTGAAGCACCT
Cl.325	09:30:00	PW1	22	R27	1	0.848	0.216834	0.347046	16.11	not collected	not collected	8.18	12.23	0	1.7	106	41.16	0	4.1	Biomass	TGTCTTTACCTG
Cl.326	09:30:00	PW2	24	R27	0	0.423	0.119549	-0.326632	23.74	not collected	not collected	8.26	12.23	0	1.7	106	41.16	0	4.1	Biomass	CCTTGTTCACCT
Cl.327	09:30:00	PW2	0	R26	0	0.165	0.0691805	-0.373498	9.06	not collected	not collected	23.37	18.05	0	1.6	286	55.95	0	4.4	Biomass	CAACCACTCGGT
Cl.328	09:30:00	PW1	24	R27	1	0.882	0.216834	0.347046	14.32	not collected	not collected	5.781	11.87	2.54	3.4	276	31.16	2.54	6.5	Biomass	TCTTAGTCGGGC
Cl.329	09:30:00	PW2	26	R27	0	0.403	0.119549	-0.326632	23.06	not collected	not collected	5.845	11.87	2.54	3.4	276	31.16	2.54	6.5	Biomass	GTACCGTTGCAA
Cl.33	09:30:00	ARID	7	R12	0	0.2965	missing	missing	11.08	not collected	not collected	27.17	21.53	6.86	1.2	79	62.99	9.65	4.6	Biomass	GGTTGAGAAGAG
Cl.330	09:30:00	PW1	26	R27	1	0.898	0.220084	1.01441	20.05	not collected	not collected	0.415	13.95	0	3	286	39.07	2.79	7.9	Biomass	CTGATAGCACAC
Cl.331	09:30:00	PW1	0	R26	1	0.134	0.0643061	-0.186831	8.69	not collected	not collected	23.91	18.05	0	1.6	286	55.95	0	4.4	Supertant	ACAGGTAGAGAG
Cl.332	09:30:00	PW2	0	R26	0	0.165	0.0691805	-0.373498	9.06	not collected	not collected	23.37	18.05	0	1.6	286	55.95	0	4.4	Supertant	TGCTCACGTGTG
Cl.333	09:30:00	PW1	1	R26	1	0.131	0.0643061	-0.186831	11.57	not collected	not collected	15.63	18.31	0	2.5	92	54.96	0	5.4	Biomass	GTAATAATGCCG
Cl.334	09:30:00	PW2	1	R26	0	0.155	0.0691805	-0.373498	15.56	not collected	not collected	16.15	18.31	0	2.5	92	54.96	0	5.4	Biomass	CTCGGCACCAAT
Cl.335	09:30:00	PW1	3	R26	1	0.207	0.0797417	3.33118	16.64	not collected	not collected	15.85	15.86	0	1.2	46	52.09	0	5.5	Biomass	ACTCGAAACCAA
Cl.336	09:30:00	PW2	3	R26	0	0.151	0.0683681	0.245886	26.14	not collected	not collected	15.78	15.86	0	1.2	46	52.09	0	5.5	Biomass	ACCGTAAGACAT
Cl.337	09:30:00	PW1	5	R26	1	0.293	0.0972083	1.42418	15.92	not collected	not collected	16.84	12.42	2.03	1.5	72	43.64	2.28	4.1	Biomass	ATCACGGGAGAG
Cl.338	09:30:00	PW2	5	R26	0	0.213	0.0809603	0.323677	23.87	not collected	not collected	16.76	12.42	2.03	1.5	72	43.64	2.28	4.1	Biomass	TCACTGCTAGGA
Cl.339	09:30:00	PW1	1	R26	1	0.131	0.0643061	-0.186831	11.57	not collected	not collected	15.63	18.31	0	2.5	92	54.96	0	5.4	Supertant	CTAATCAGAGTG
Cl.34	09:30:00	PW1	7	R12	0	0.676	missing	missing	29.41	not collected	not collected	23.81	21.53	6.86	1.2	79	62.99	9.65	4.6	Biomass	CTGGGAGTTGTT
Cl.340	09:30:00	PW2	1	R26	0	0.155	0.0691805	-0.373498	15.56	not collected	not collected	16.15	18.31	0	2.5	92	54.96	0	5.4	Supertant	TTGGCATTGGCA
Cl.341	09:30:00	PW1	3	R26	1	0.207	0.0797417	3.33118	16.64	not collected	not collected	15.85	15.86	0	1.2	46	52.09	0	5.5	Supertant	TATAATCCGAGG
Cl.342	09:30:00	PW2	3	R26	0	0.151	0.0683681	0.245886	26.14	not collected	not collected	15.78	15.86	0	1.2	46	52.09	0	5.5	Supertant	TCCAGATAGCGT
Cl.343	09:30:00	PW1	5	R26	1	0.293	0.0972083	1.42418	15.92	not collected	not collected	16.84	12.42	2.03	1.5	72	43.64	2.28	4.1	Supertant	AATCCGGTCACC
Cl.344	09:30:00	PW2	5	R26	0	0.213	0.0809603	0.323677	23.87	not collected	not collected	16.76	12.42	2.03	1.5	72	43.64	2.28	4.1	Supertant	AAGTGCTTGGTA
Cl.345	09:30:00	PW1	7	R26	1	0.566	0.152655	7.27734	15.58	not collected	not collected	16.3	17.3	0	0.7	86	46.84	2.03	2.9	Biomass	GGTAAAGGGTCG
Cl.346	09:30:00	PW2	7	R26	0	0.44	0.127064	4.76615	21.03	not collected	not collected	16.25	17.3	0	0.7	86	46.84	2.03	2.9	Biomass	GCTTTCTCAATC
Cl.347	09:30:00	PW1	9	R26	1	0.812	0.202617	7.99483	15.38	not collected	not collected	15.53	13.21	0	1.2	149	46.88	0	3.1	Biomass	ACAGTGCGTCCT
Cl.348	09:30:00	PW2	9	R26	0	0.205	0.127064	4.76615	10.03	not collected	not collected	22.32	13.21	0	1.2	149	46.88	0	3.1	Biomass	TAGGAACTCACC
Cl.349	09:30:00	PW1	11	R26	1	1.012	0.243237	4.5099	14.95	not collected	not collected	15.16	14.33	0	1.3	150	44.29	0	3.3	Supertant	TGTATTGGACAG
Cl.35	09:30:00	PW2	7	R12	0	0.596	missing	missing	20.56	not collected	not collected	23.83	21.53	6.86	1.2	79	62.99	9.65	4.6	Biomass	ATCATCTCGGCG
Cl.350	09:30:00	PW1	11	R26	1	1.012	0.243237	4.5099	14.95	not collected	not collected	15.16	14.33	0	1.3	150	44.29	0	3.3	Biomass	AGAAAGGGTGTG
Cl.351	09:30:00	PW1	7	R26	1	0.566	0.152655	7.27734	15.58	not collected	not collected	16.3	17.3	0	0.7	86	46.84	2.03	2.9	Supertant	GCTCACAATGTG
Cl.352	09:30:00	PW2	7	R26	0	0.44	0.127064	4.76615	21.03	not collected	not collected	16.25	17.3	0	0.7	86	46.84	2.03	2.9	Supertant	TATTGCAGCAGC
Cl.353	09:30:00	PW1	9	R26	1	0.812	0.202617	7.99483	15.38	not collected	not collected	15.53	13.21	0	1.2	149	46.88	0	3.1	Supertant	AGATTCGCTCGA
Cl.354	09:30:00	PW2	9	R26	0	0.205	0.127064	4.76615	10.03	not collected	not collected	22.32	13.21	0	1.2	149	46.88	0	3.1	Supertant	AGCCGGAGAGTA
Cl.355	09:30:00	PW1	11	R26	1	1.012	0.243237	4.5099	14.95	not collected	not collected	15.16	14.33	0	1.3	150	44.29	0	3.3	Supertant	CCTGTAGGTTGC
Cl.356	09:30:00	PW1	11	R26	1	1.012	0.243237	4.5099	14.95	not collected	not collected	15.16	14.33	0	1.3	150	44.29	0	3.3	Biomass	AAGGCCTTTACG
Cl.357	09:30:00	ARID	50	R24	1	0.47	0.133157	-1.10707	10.46	not collected	not collected	19.04	12.99	5.59	3	78	45.64	5.59	5.8	Biomass	CTAGGCAATCAA
Cl.358	09:30:00	PW1	0	R27	1	0.284	0.0813665	-0.876146	11.08	not collected	not collected	19.91	12.99	5.59	3	78	45.64	5.59	5.8	Biomass	AGGACCTCGTTC
Cl.359	09:30:00	PW2	0	R27	0	0.282	0.0921308	-0.765317	13	not collected	not collected	16.04	12.99	5.59	3	78	45.64	5.59	5.8	Biomass	CTTGTCTGGAGC
Cl.36	09:30:00	PW1	9	R12	0	0.969	missing	missing	17	not collected	not collected	20.4	9.34	6.35	1.7	97	47.44	13.21	4.1	Biomass	ATTACCCACAGG
Cl.360	09:30:00	ARID	52	R24	1	0.896	0.219678	3.7825	8.46	not collected	not collected	18.84	15.87	0.25	1.4	286	44.88	6.09	5.3	Biomass	ACCGCATCAATG
Cl.361	09:30:00	PW1	2	R27	1	0.303	0.0813665	-0.876146	10.67	not collected	not collected	13.21	15.87	0.25	1.4	286	44.88	6.09	5.3	Biomass	AAGGTCAATCGT
Cl.362	09:30:00	PW2	2	R27	0	0.219	0.0821789	-2.5112	13.81	not collected	not collected	11.75	15.87	0.25	1.4	286	44.88	6.09	5.3	Biomass	ACCTACTTGTCT
Cl.363	09:30:00	ARID	54	R24	1	1.12	0.265172	3.59799	8.71	not collected	not collected	18.62	15.62	0	1.2	297	47.39	0.25	3.8	Biomass	TGTTGGATCGTG
Cl.364	09:30:00	PW2	6	R27	0	0.337	0.106145	5.17884	19.06	not collected	not collected	13.8	15.62	0	1.2	297	47.39	0.25	3.8	Biomass	ACTGGATCTCGC
Cl.365	09:30:00	ARID	50	R24	1	0.47	0.133157	-1.10707	10.46	not collected	not collected	19.04	12.99	5.59	3	78	45.64	5.59	5.8	Supertant	TCAAGGGACCTT
Cl.366	09:30:00	PW1	0	R27	1	0.284	0.0813665	-0.876146	11.08	not collected	not collected	19.91	12.99	5.59	3	78	45.64	5.59	5.8	Supertant	AAGTCGACACAT
Cl.367	09:30:00	PW2	0	R27	0	0.282	0.0921308	-0.765317	13	not collected	not collected	16.04	12.99	5.59	3	78	45.64	5.59	5.8	Supertant	AACATTGCAGGT
Cl.368	09:30:00	ARID	52	R24	1	0.896	0.219678	3.7825	8.46	not collected	not collected	18.84	15.87	0.25	1.4	286	44.88	6.09	5.3	Supertant	CCATGAAGTGTA
Cl.369	09:30:00	PW1	2	R27	1	0.303	0.0813665	-0.876146	10.67	not collected	not collected	13.21	15.87	0.25	1.4	286	44.88	6.09	5.3	Supertant	TCCACAGGGTTC
Cl.37	09:30:00	PW2	9	R12	0	1.05	missing	missing	18.49	not collected	not collected	20.32	9.34	6.35	1.7	97	47.44	13.21	4.1	Biomass	CACATCAGCGCT
Cl.370	09:30:00	PW2	2	R27	0	0.219	0.0821789	-2.5112	13.81	not collected	not collected	11.75	15.87	0.25	1.4	286	44.88	6.09	5.3	Supertant	TCATTAGCGTGG
Cl.371	09:30:00	ARID	54	R24	1	1.12	0.265172	3.59799	8.71	not collected	not collected	18.62	15.62	0	1.2	297	47.39	0.25	3.8	Supertant	ATGTCGAATAGC
Cl.372	09:30:00	PW2	6	R27	0	0.337	0.106145	5.17884	19.06	not collected	not collected	13.8	15.62	0	1.2	297	47.39	0.25	3.8	Supertant	CTGACCGTTAAG
Cl.373	09:30:00	ARID	56	R24	1	0.453	0.129704	1.09306	10.96	not collected	not collected	14.58	15.93	1.02	5.1	90	47.12	1.53	10.7	Biomass	TCGGGCTCTTAG
Cl.374	09:30:00	PW1	6	R27	1	0.215	0.0813665	-0.876146	10.32	not collected	not collected	10.93	15.93	1.02	5.1	90	47.12	1.53	10.7	Biomass	ACTTTAAGGGTG
Cl.375	09:30:00	PW2	8	R27	0	0.217	0.0817727	-1.75229	21.31	not collected	not collected	11.6	15.93	1.02	5.1	90	47.12	1.53	10.7	Biomass	TGGACCACTAGT
Cl.376	09:30:00	ARID	56	R24	1	0.453	0.129704	1.09306	10.96	not collected	not collected	14.58	15.93	1.02	5.1	90	47.12	1.53	10.7	Supertant	AACCAGCAGATT
Cl.377	09:30:00	PW1	6	R27	1	0.215	0.0813665	-0.876146	10.32	not collected	not collected	10.93	15.93	1.02	5.1	90	47.12	1.53	10.7	Supertant	ATCGAGGATCTA
Cl.378	09:30:00	PW2	8	R27	0	0.217	0.0817727	-1.75229	21.31	not collected	not collected	11.6	15.93	1.02	5.1	90	47.12	1.53	10.7	Supertant	TAGCTGGCGTTC
Cl.379	09:30:00	ARID	58	R24	1	0.744	0.188806	3.35582	11.26	not collected	not collected	17.05	15.1	0.25	1.8	107	46.34	1.52	10.6	Biomass	CACAAGTATCGA
Cl.38	09:30:00	ARID	12	R17	0	0.82	0.281335	6.06405	8.18	not collected	not collected	18.57	27.77	0	2.6	292	81.96	0	7.6	Biomass	TGACCATAGTGA
Cl.380	09:30:00	PW1	8	R27	1	0.32	0.102692	2.69057	15.07	not collected	not collected	11.57	15.1	0.25	1.8	107	46.34	1.52	10.6	Biomass	GATTGTGCAACC
Cl.381	09:30:00	PW2	10	R27	0	0.362	0.111222	3.71555	27.32	not collected	not collected	12.43	15.1	0.25	1.8	107	46.34	1.52	10.6	Biomass	CTACAGGGTCTC
Cl.382	09:30:00	ARID	58	R24	1	0.744	0.188806	3.35582	11.26	not collected	not collected	17.05	15.1	0.25	1.8	107	46.34	1.52	10.6	Supertant	GTACCAGGTACT
Cl.383	09:30:00	PW1	8	R27	1	0.32	0.102692	2.69057	15.07	not collected	not collected	11.57	15.1	0.25	1.8	107	46.34	1.52	10.6	Supertant	GTATACCCTTCT
Cl.384	09:30:00	PW2	10	R27	0	0.362	0.111222	3.71555	27.32	not collected	not collected	12.43	15.1	0.25	1.8	107	46.34	1.52	10.6	Supertant	TAGGTCTAGGTC
Cl.385	09:30:00	ARID	60	R24	1	0.94	0.228614	1.4761	9.14	not collected	not collected	16.84	14.8	0	1	346	45.11	0.25	5.4	Biomass	TCCCTTGTCTCC
Cl.386	09:30:00	PW1	10	R27	1	0.435	0.126049	1.43497	17.76	not collected	not collected	9.11	14.8	0	1	346	45.11	0.25	5.4	Biomass	ACGAGACTGATT
Cl.387	09:30:00	PW2	12	R27	0	0.485	0.136203	2.45995	27.82	not collected	not collected	8.96	14.8	0	1	346	45.11	0.25	5.4	Biomass	GCTGTACGGATT
Cl.388	09:30:00	ARID	60	R24	1	0.94	0.228614	1.4761	9.14	not collected	not collected	16.84	14.8	0	1	346	45.11	0.25	5.4	Supertant	ATCACCAGGTGT
Cl.389	09:30:00	PW1	10	R27	1	0.435	0.126049	1.43497	17.76	not collected	not collected	9.11	14.8	0	1	346	45.11	0.25	5.4	Supertant	TGGTCAACGATA
Cl.39	09:30:00	PW1	13	R17	0	1.118	0.340801	11.943	16.35	not collected	not collected	11.44	27.77	0	2.6	292	81.96	0	7.6	Biomass	GATAAGCGCCTT
Cl.390	09:30:00	PW2	12	R27	0	0.485	0.136203	2.45995	27.82	not collected	not collected	8.96	14.8	0	1	346	45.11	0.25	5.4	Supertant	ATCGCACAGTAA
Cl.391	09:30:00	ARID	62	R24	1	0.98	0.236738	-1.38384	9.8	not collected	not collected	17.86	15.25	0	0.9	90	45.29	0	3	Biomass	GTCGTGTAGCCT
Cl.392	09:30:00	PW1	12	R27	1	0.566	0.152655	3.63867	18.81	not collected	not collected	9.42	15.25	0	0.9	90	45.29	0	3	Biomass	AGCGGAGGTTAG
Cl.393	09:30:00	PW2	14	R27	0	0.592	0.157935	2.86994	28.51	not collected	not collected	9.42	15.25	0	0.9	90	45.29	0	3	Biomass	ATCCTTTGGTTC
Cl.394	09:30:00	ARID	62	R24	1	0.98	0.236738	-1.38384	9.8	not collected	not collected	17.86	15.25	0	0.9	90	45.29	0	3	Supertant	TACAGCGCATAC
Cl.395	09:30:00	PW1	12	R27	1	0.566	0.152655	3.63867	18.81	not collected	not collected	9.42	15.25	0	0.9	90	45.29	0	3	Supertant	ACCGGTATGTAC
Cl.396	09:30:00	PW2	14	R27	0	0.592	0.157935	2.86994	28.51	not collected	not collected	9.42	15.25	0	0.9	90	45.29	0	3	Supertant	AATTGTGTCGGA
Cl.397	09:30:00	ARID	64	R24	1	0.496	0.138438	-4.52055	6.36	not collected	not collected	13.45	14.56	0	2.6	294	40.2	0	5	Supertant	TGCATACACTGG
Cl.398	09:30:00	PW1	14	R27	1	0.7	0.17987	4.7149	18.22	not collected	not collected	4.744	14.56	0	2.6	294	40.2	0	5	Supertant	AGTCGAACGAGG
Cl.399	09:30:00	PW2	16	R27	0	0.704	0.180682	3.38243	25.05	not collected	not collected	4.72	14.56	0	2.6	294	40.2	0	5	Supertant	ACCAGTGACTCA
Cl.4	09:30:00	PW1	0	R10	0	0.0515	missing	missing	8.82	not collected	not collected	32.75	8.1	3.56	1.6	95	38.23	3.56	5.9	Biomass	GCACGTTCTACG
Cl.40	09:30:00	PW2	13	R17	0	1	0.305	1.71508	11.5	not collected	not collected	12.07	27.77	0	2.6	292	81.96	0	7.6	Biomass	TAGTCTAAGGGT
Cl.400	09:30:00	ARID	66	R24	1	0.179	0.0740549	-3.85169	1.638	not collected	not collected	18.08	14.63	0	1.7	105	43.98	0	5.2	Supertant	GAATACCAAGTC
Cl.401	09:30:00	PW1	16	R27	1	0.686	0.177027	-1.20487	16.32	not collected	not collected	10.83	14.63	0	1.7	105	43.98	0	5.2	Supertant	GTAGATCGTGTA
Cl.402	09:30:00	Flask_Contamited	missing	missing	missing	missing	missing	missing	missing	not collected	not collected	missing	22.45	0	2.1	259	71.09	0	5.4	Biomass	TAACGTGTGTGC
Cl.41	09:30:00	ARID	14	R17	0	0.436	0.281335	6.06405	7.68	not collected	not collected	18.8	26.53	0	3.3	249	78.72	0	7.9	Biomass	AATTAGGCGTGT
Cl.42	09:30:00	PW1	15	R17	0	1.03	0.314102	4.74659	18.36	not collected	not collected	11.41	26.53	0	3.3	249	78.72	0	7.9	Biomass	TGCTCTTGCTCT
Cl.43	09:30:00	PW2	15	R17	0	1.022	0.311675	4.0427	14.3	not collected	not collected	11.38	26.53	0	3.3	249	78.72	0	7.9	Biomass	TCCACTAGAGCA
Cl.44	09:30:00	ARID	1	R18	1	0.023	0.0746642	1.68533	8.77	not collected	not collected	21.91	29.46	0	2	178	88.27	0	5.6	Biomass	CATTGCAAAGCA
Cl.45	09:30:00	PW1	22	R17	0	0.254	0.0886758	2.52641	11.06	not collected	not collected	17.12	29.46	0	2	178	88.27	0	5.6	Biomass	GACGGCTATGTT
Cl.46	09:30:00	PW2	22	R17	0	0.416	0.480365	7.71788	13.46	not collected	not collected	17.09	29.46	0	2	178	88.27	0	5.6	Biomass	TCTCTTTCGACA
Cl.47	09:30:00	ARID	4	R18	1	0.118	0.0746642	1.68533	13.33	not collected	not collected	21.82	27.18	0	2.2	293	83.66	0	7.3	Biomass	GATTAGGTTCCG
Cl.48	09:30:00	PW1	25	R17	0	0.306	0.0944404	0.7273	13.34	not collected	not collected	14.98	27.18	0	2.2	293	83.66	0	7.3	Biomass	CTACTCCACGAG
Cl.49	09:30:00	PW2	25	R17	0	0.452	0.138737	1.79911	13.36	not collected	not collected	14.93	27.18	0	2.2	293	83.66	0	7.3	Biomass	GGTGCAGACAGA
Cl.5	09:30:00	PW1	10	R10	0	0.978	missing	missing	1.692	not collected	not collected	31.93	20.49	0	1.5	104	59.96	0.25	5.6	Biomass	GACTGGAGATGG
Cl.50	09:30:00	ARID	6	R18	1	0.077	0.0746642	1.68533	7.926	not collected	not collected	22.63	27.12	0	1.7	301	83.69	0	5.5	Biomass	CCGTACCGTATG
Cl.51	09:30:00	PW1	27	R17	0	0.31	0.0992948	1.22493	12.89	not collected	not collected	16.21	27.12	0	1.7	301	83.69	0	5.5	Biomass	ATGTCCGACCAA
Cl.52	09:30:00	PW2	27	R17	0	0.404	0.13904	0.0765579	11.97	not collected	not collected	15.9	27.12	0	1.7	301	83.69	0	5.5	Biomass	AGATGGGACTGG
Cl.53	09:30:00	PW1	18	R17	0	1.202	0.366287	10.6416	12.28	not collected	not collected	14.45	24.52	0	1.6	45	68.21	0	5.8	Biomass	GTGCCCACTTGA
Cl.54	09:30:00	PW2	18	R17	0	1.314	0.400268	12.0668	14.4	not collected	not collected	13.89	24.52	0	1.6	45	68.21	0	5.8	Biomass	ACCGAACAATCC
Cl.55	09:30:00	PW1	20	R17	0	1.204	0.385098	4.59348	10.87	not collected	not collected	16.79	29.06	0	1.2	295	82.25	0	4.4	Biomass	GTCTACCACGCA
Cl.56	09:30:00	PW2	20	R17	0	1.452	0.442137	4.90024	14.01	not collected	not collected	16.52	29.06	0	1.2	295	82.25	0	4.4	Biomass	TCGCGTCCAGTA
Cl.57	09:30:00	ARID	8	R18	1	0.182	0.0746642	1.68533	8.73	not collected	not collected	23.38	27.2	0	1.2	310	81.41	0	4.5	Biomass	GCCTGATTAAGC
Cl.58	09:30:00	PW1	29	R17	0	0.26	0.080484	0.153116	12.48	not collected	not collected	17.55	27.2	0	1.2	310	81.41	0	4.5	Biomass	ACGTATTCGAAG
Cl.59	09:30:00	PW2	29	R17	0	0.242	0.0832146	2.06706	11.54	not collected	not collected	17.56	27.2	0	1.2	310	81.41	0	4.5	Biomass	CGGCTACTATGC
Cl.6	09:30:00	PW1	18	R10	0	0.585	missing	missing	9.26	not collected	not collected	24.56	12.67	3.3	1.5	88	58.31	3.55	5.5	Biomass	ACTAAGTACCCG
Cl.60	09:30:00	ARID	11	R18	1	0.486	0.136407	1.13147	7.644	not collected	not collected	20.83	29.7	0	2.7	206	76.93	0	5.7	Biomass	AGTTCGGCATTG
Cl.61	09:30:00	PW1	32	R17	0	0.345	0.106273	1.81805	10.99	not collected	not collected	14.56	29.7	0	2.7	206	76.93	0	5.7	Biomass	TTGGGAGCGAAG
Cl.62	09:30:00	PW2	32	R17	0	0.256	0.0832146	2.06706	10.58	not collected	not collected	14.43	29.7	0	2.7	206	76.93	0	5.7	Biomass	TGTTCGCCCAGA
Cl.63	09:30:00	ARID	13	R18	1	0.417	0.124018	0.0870359	7.174	not collected	not collected	22.81	27.66	0	2.3	258	87.03	0	7.4	Biomass	CGCGTATCTCAG
Cl.64	09:30:00	PW1	0	R18	1	0.331	0.310461	19.0629	13.49	not collected	not collected	32.01	23.06	0	2.2	303	80.39	0	6.9	Biomass	CGAAAGCATTCC
Cl.65	09:30:00	PW2	0	R18	0	0.358	0.16847	6.15015	7.618	not collected	not collected	34.77	23.06	0	2.2	303	80.39	0	6.9	Biomass	CCGGACAAGAAG
Cl.66	09:30:00	ARID	15	R18	1	0.425	0.124018	0.0870359	6.708	not collected	not collected	23.93	29.14	0	1.2	278	79.86	0	5.7	Biomass	CGATCCGATCTG
Cl.67	09:30:00	PW1	1	R18	1	0.271	0.310461	19.0629	12.27	not collected	not collected	17.96	29.14	0	1.2	278	79.86	0	5.7	Biomass	TGCATCGCGTCA
Cl.68	09:30:00	PW2	1	R18	0	0.309	0.16847	6.15015	13.51	not collected	not collected	18.17	29.14	0	1.2	278	79.86	0	5.7	Biomass	ATGGACCTAGCT
Cl.69	09:30:00	ARID	18	R18	1	0.906	0.221709	3.48869	6.453	not collected	not collected	21.06	29.98	0	2.7	265	87.42	0	7.4	Biomass	AGGAATACTCAC
Cl.7	09:30:00	PW2	0	R10	0	0.053	missing	missing	21.03	not collected	not collected	30.49	8.1	3.56	1.6	95	38.23	3.56	5.9	Biomass	TAAGTGAGTACC
Cl.70	09:30:00	PW1	4	R18	1	1.018	0.310461	19.0629	16.31	not collected	not collected	16.57	29.98	0	2.7	265	87.42	0	7.4	Biomass	CTACCTTGAGGA
Cl.71	09:30:00	PW2	4	R18	0	0.55	0.16847	6.15015	17.62	not collected	not collected	16.81	29.98	0	2.7	265	87.42	0	7.4	Biomass	CGTGTTATGTGG
Cl.72	09:30:00	ARID	20	R18	1	1.068	0.254611	2.08886	7.197	not collected	not collected	22.12	30.36	0	2.3	257	90.4	0	6.8	Biomass	GTACGCACAGTT
Cl.73	09:30:00	PW1	6	R18	1	1.434	0.436676	21.7425	16.83	not collected	not collected	15.79	30.36	0	2.3	257	90.4	0	6.8	Biomass	TGGACTCAGCTA
Cl.74	09:30:00	PW2	6	R18	0	0.802	0.244927	12.0962	22.98	not collected	not collected	16.09	30.36	0	2.3	257	90.4	0	6.8	Biomass	ACGCGCTAAATC
Cl.75	09:30:00	ARID	22	R18	1	1.185	0.278373	3.32912	6.676	not collected	not collected	21.06	30.26	0	2	309	90.84	0	6.7	Biomass	GACCTGAATACA
Cl.76	09:30:00	PW1	8	R18	1	0.5	0.1533	5.06303	16.86	not collected	not collected	14.79	30.26	0	2	309	90.84	0	6.7	Biomass	ACGTTTGTGGCA
Cl.77	09:30:00	PW2	8	R18	0	1.14	0.347476	24.9209	19.74	not collected	not collected	14.49	30.26	0	2	309	90.84	0	6.7	Biomass	GCTTAACGTGCC
Cl.78	09:30:00	ARID	26	R18	1	0.519	0.278373	3.32912	3.551	not collected	not collected	21.62	30.05	0	1.9	266	91.48	0	5.1	Biomass	GAATGGATGGGC
Cl.79	09:30:00	PW1	12	R18	1	1.386	0.422112	19.6371	18.1	not collected	not collected	15.99	30.05	0	1.9	266	91.48	0	5.1	Biomass	CATGAACAGTGT
Cl.8	09:30:00	PW2	10	R10	0	1.006	missing	missing	31.89	not collected	not collected	31.4	20.49	0	1.5	104	59.96	0.25	5.6	Biomass	ATCGACAACACC
Cl.80	09:30:00	PW2	12	R18	0	1.544	0.47005	10.1822	17.81	not collected	not collected	16.21	30.05	0	1.9	266	91.48	0	5.1	Biomass	GACTAGTCAGCT
Cl.81	09:30:00	ARID	27	R18	1	0.398	0.278373	3.32912	3.653	not collected	not collected	23.75	28.97	0	1.6	319	89.77	0	5.2	Biomass	CAAGAAATTCGC
Cl.82	09:30:00	PW1	13	R18	1	1.506	0.45852	9.18695	15.52	not collected	not collected	18.62	28.97	0	1.6	319	89.77	0	5.2	Biomass	AAGCTCTCCCAG
Cl.83	09:30:00	PW2	13	R18	0	0.38	0.19881	20.6706	19.87	not collected	not collected	18.16	28.97	0	1.6	319	89.77	0	5.2	Biomass	TGGATCTGTCCG
Cl.84	09:30:00	ARID	28	R18	1	0.373	0.278373	3.32912	1.727	not collected	not collected	23.99	28.53	0	2.4	294	87.55	0	5.9	Biomass	CCTACTCGGTGA
Cl.85	09:30:00	PW1	15	R18	1	0.253	0.45852	9.18695	9.62	not collected	not collected	18.07	29.84	0	2.5	296	87.34	0	6.5	Biomass	ATACCGTCTTTC
Cl.86	09:30:00	PW2	15	R18	0	0.796	0.243106	11.1775	17.6	not collected	not collected	18.76	29.84	0	2.5	296	87.34	0	6.5	Biomass	AAGGACCGTTTC
Cl.87	09:30:00	PW2	18	R18	0	1.728	0.525875	23.784	15.94	not collected	not collected	20.68	29.75	0	1.7	302	89.9	0	6.3	Biomass	AAGTAGGAAGGA
Cl.88	09:30:00	PW2	20	R18	0	0.798	0.243713	22.9674	19.27	not collected	not collected	23.18	30.31	0	2	250	89.15	0	5.8	Biomass	CGTGCCGCTTAA
Cl.89	09:30:00	PW2	21	R18	0	0.502	0.243713	22.9674	6.697	not collected	not collected	23.26	29.48	0	1.9	252	88.88	0	6	Biomass	GCGTCATGCATC
Cl.9	09:30:00	PW2	18	R10	0	0.347	missing	missing	2.422	not collected	not collected	24.43	12.67	3.3	1.5	88	58.31	3.55	5.5	Biomass	AGCACACTACAC
Cl.90	09:30:00	DF_Flask	missing	missing	missing	missing	missing	missing	missing	not collected	not collected	missing	28.21	0	2.8	299	88	0	6.7	Supertant	CGTTGGACAAAT
Cl.91	09:30:00	DF_Flask	missing	missing	missing	missing	missing	missing	missing	not collected	not collected	missing	28.21	0	2.8	299	88	0	6.7	Biomass	TTGTTGATGGAG
Cl.92	09:30:00	PW1	missing	R18	1	missing	0.45852	9.18695	missing	not collected	not collected	missing	28.64	0	2	253	73.38	0.25	6.5	Biomass	CTTACACTGCTT
Cl.93	09:30:00	PW1	missing	R18	1	missing	0.45852	9.18695	missing	not collected	not collected	missing	28.64	0	2	253	73.38	0.25	6.5	Supertant	AATGCGCGTATA
Cl.94	09:30:00	PW2	1	R20	1	0.163	0.114066	8.78553	13.49	not collected	not collected	18.48	31.15	0	1.6	276	88.52	0	5.9	Biomass	TGCCATTAGAGC
Cl.95	09:30:00	ARID	1	R20	1	0.177	0.147374	6.07075	7.543	not collected	not collected	25.23	31.15	0	1.6	276	88.52	0	5.9	Biomass	CGAAGGGTTGGA
Cl.96	09:30:00	PW2	3	R20	1	0.376	0.114066	8.78553	21.03	not collected	not collected	19.02	31	0	1.8	302	93.06	0	5.6	Biomass	GAGCAACATCCT
Cl.97	09:30:00	ARID	3	R20	1	0.261	0.147374	6.07075	14.13	not collected	not collected	24.98	31	0	1.8	302	93.06	0	5.6	Biomass	TCGTGTTGTGGC
Cl.98	09:30:00	PW2	6	R20	1	1.13	0.267203	13.0172	19.27	not collected	not collected	21.75	30.35	0	2	287	92.38	0	6.3	Biomass	ATTTCGACCCGG
Cl.99	09:30:00	ARID	6	R20	1	1.713	0.38561	11.2929	7.965	not collected	not collected	26.27	30.35	0	2	287	92.38	0	6.3	Biomass	TGGATTGTGAAC
